# Supplementary material for: Employing a spatio-temporal contingency table for the analysis of cork oak cover change in the Sa Serra region of Sardinia
Source: Sci Rep. 2018 Nov 16;8:16946. doi: 10.1038/s41598-018-35319-1 (PMC6240039; doi:10.1038/s41598-018-35319-1)
Supplement: Supplementary file 2 — Dataset 1 [file 41598_2018_35319_MOESM2_ESM.csv]

Land cover 1998	Land cover 2016	X	Y
Agricultural	Agricultural	517939.4045	4462394.26
Agricultural	Agricultural	517989.4045	4462394.26
Agricultural	Agricultural	518039.4045	4462394.26
Cork oak	Cork oak	519389.4045	4462394.26
Agricultural	Cork oak	519439.4045	4462394.26
Agricultural	Cork oak	519489.4045	4462394.26
Urban	Agricultural	517889.4045	4462444.26
Urban	Agricultural	517939.4045	4462444.26
Agricultural	Agricultural	517989.4045	4462444.26
Agricultural	Agricultural	518039.4045	4462444.26
Agricultural	Agricultural	518089.4045	4462444.26
Agricultural	Agricultural	518139.4045	4462444.26
Agricultural	Agricultural	518189.4045	4462444.26
Cork oak	Cork oak	519339.4045	4462444.26
Agricultural	Cork oak	519389.4045	4462444.26
Agricultural	Cork oak	519439.4045	4462444.26
Agricultural	Cork oak	519489.4045	4462444.26
Other forest	Cork oak	519539.4045	4462444.26
Other forest	Cork oak	519589.4045	4462444.26
Other forest	Cork oak	519639.4045	4462444.26
Agricultural	Cork oak	516539.4045	4462494.26
Agricultural	Cork oak	516739.4045	4462494.26
Agricultural	Agricultural	517889.4045	4462494.26
Urban	Agricultural	517939.4045	4462494.26
Agricultural	Agricultural	517989.4045	4462494.26
Agricultural	Agricultural	518039.4045	4462494.26
Agricultural	Agricultural	518089.4045	4462494.26
Agricultural	Agricultural	518139.4045	4462494.26
Agricultural	Agricultural	518189.4045	4462494.26
Agricultural	Agricultural	518239.4045	4462494.26
Agricultural	Agricultural	518289.4045	4462494.26
Cork oak	Cork oak	519289.4045	4462494.26
Cork oak	Cork oak	519339.4045	4462494.26
Agricultural	Cork oak	519389.4045	4462494.26
Agricultural	Cork oak	519439.4045	4462494.26
Urban	Cork oak	519489.4045	4462494.26
Other forest	Cork oak	519539.4045	4462494.26
Other forest	Cork oak	519589.4045	4462494.26
Other forest	Cork oak	519639.4045	4462494.26
Other forest	Cork oak	519689.4045	4462494.26
Agricultural	Natural pasture	516489.4045	4462544.26
Agricultural	Natural pasture	516539.4045	4462544.26
Agricultural	Cork oak	516589.4045	4462544.26
Cork oak	Cork oak	516639.4045	4462544.26
Cork oak	Cork oak	516689.4045	4462544.26
Urban	Cork oak	516739.4045	4462544.26
Agricultural	Cork oak	516789.4045	4462544.26
Agricultural	Natural pasture	517389.4045	4462544.26
Agricultural	Natural pasture	517439.4045	4462544.26
Agricultural	Natural pasture	517689.4045	4462544.26
Agricultural	Agricultural	517739.4045	4462544.26
Agricultural	Agricultural	517789.4045	4462544.26
Agricultural	Agricultural	517839.4045	4462544.26
Agricultural	Agricultural	517889.4045	4462544.26
Agricultural	Agricultural	517939.4045	4462544.26
Agricultural	Agricultural	517989.4045	4462544.26
Agricultural	Agricultural	518039.4045	4462544.26
Agricultural	Agricultural	518089.4045	4462544.26
Agricultural	Agricultural	518139.4045	4462544.26
Agricultural	Agricultural	518189.4045	4462544.26
Agricultural	Agricultural	518239.4045	4462544.26
Agricultural	Agricultural	518289.4045	4462544.26
Agricultural	Agricultural	518339.4045	4462544.26
Cork oak	Cork oak	519239.4045	4462544.26
Agricultural	Cork oak	519289.4045	4462544.26
Agricultural	Cork oak	519339.4045	4462544.26
Agricultural	Cork oak	519389.4045	4462544.26
Agricultural	Cork oak	519439.4045	4462544.26
Other forest	Cork oak	519489.4045	4462544.26
Other forest	Cork oak	519539.4045	4462544.26
Other forest	Cork oak	519589.4045	4462544.26
Other forest	Cork oak	519639.4045	4462544.26
Other forest	Cork oak	519689.4045	4462544.26
Urban	Agricultural	520089.4045	4462544.26
Urban	Agricultural	520139.4045	4462544.26
Urban	Natural pasture	520189.4045	4462544.26
Urban	Natural pasture	520239.4045	4462544.26
Urban	Natural pasture	520289.4045	4462544.26
Urban	Natural pasture	520339.4045	4462544.26
Agricultural	Natural pasture	516489.4045	4462594.26
Agricultural	Natural pasture	516539.4045	4462594.26
Agricultural	Cork oak	516589.4045	4462594.26
Cork oak	Cork oak	516639.4045	4462594.26
Cork oak	Cork oak	516689.4045	4462594.26
Agricultural	Cork oak	516739.4045	4462594.26
Agricultural	Cork oak	516789.4045	4462594.26
Agricultural	Cork oak	516839.4045	4462594.26
Cork oak	Natural pasture	517339.4045	4462594.26
Agricultural	Natural pasture	517389.4045	4462594.26
Agricultural	Natural pasture	517439.4045	4462594.26
Agricultural	Natural pasture	517589.4045	4462594.26
Agricultural	Natural pasture	517639.4045	4462594.26
Agricultural	Natural pasture	517689.4045	4462594.26
Agricultural	Agricultural	517739.4045	4462594.26
Agricultural	Agricultural	517789.4045	4462594.26
Agricultural	Agricultural	517839.4045	4462594.26
Agricultural	Agricultural	517889.4045	4462594.26
Agricultural	Agricultural	517939.4045	4462594.26
Agricultural	Agricultural	517989.4045	4462594.26
Agricultural	Agricultural	518039.4045	4462594.26
Agricultural	Agricultural	518089.4045	4462594.26
Agricultural	Agricultural	518139.4045	4462594.26
Agricultural	Agricultural	518189.4045	4462594.26
Agricultural	Agricultural	518239.4045	4462594.26
Agricultural	Agricultural	518289.4045	4462594.26
Agricultural	Agricultural	518339.4045	4462594.26
Cork oak	Cork oak	519239.4045	4462594.26
Agricultural	Cork oak	519289.4045	4462594.26
Agricultural	Cork oak	519339.4045	4462594.26
Agricultural	Cork oak	519389.4045	4462594.26
Agricultural	Cork oak	519439.4045	4462594.26
Other forest	Cork oak	519489.4045	4462594.26
Other forest	Cork oak	519539.4045	4462594.26
Other forest	Cork oak	519589.4045	4462594.26
Other forest	Cork oak	519639.4045	4462594.26
Other forest	Cork oak	519689.4045	4462594.26
Other forest	Agricultural	519739.4045	4462594.26
Urban	Agricultural	519789.4045	4462594.26
Urban	Agricultural	519839.4045	4462594.26
Urban	Agricultural	519889.4045	4462594.26
Urban	Agricultural	519939.4045	4462594.26
Urban	Natural pasture	519989.4045	4462594.26
Urban	Natural pasture	520039.4045	4462594.26
Agricultural	Natural pasture	520089.4045	4462594.26
Other forest	Other forest	520139.4045	4462594.26
Other forest	Other forest	520189.4045	4462594.26
Other forest	Other forest	520239.4045	4462594.26
Other forest	Other forest	520289.4045	4462594.26
Other forest	Other forest	520339.4045	4462594.26
Urban	Natural pasture	520389.4045	4462594.26
Urban	Natural pasture	520439.4045	4462594.26
Agricultural	Natural pasture	516439.4045	4462644.26
Agricultural	Natural pasture	516489.4045	4462644.26
Agricultural	Cork oak	516539.4045	4462644.26
Cork oak	Cork oak	516589.4045	4462644.26
Cork oak	Cork oak	516639.4045	4462644.26
Agricultural	Cork oak	516689.4045	4462644.26
Agricultural	Cork oak	516739.4045	4462644.26
Agricultural	Cork oak	516789.4045	4462644.26
Agricultural	Cork oak	516839.4045	4462644.26
Cork oak	Natural pasture	517339.4045	4462644.26
Agricultural	Natural pasture	517389.4045	4462644.26
Agricultural	Natural pasture	517439.4045	4462644.26
Agricultural	Natural pasture	517589.4045	4462644.26
Agricultural	Natural pasture	517639.4045	4462644.26
Agricultural	Agricultural	517689.4045	4462644.26
Agricultural	Agricultural	517739.4045	4462644.26
Agricultural	Agricultural	517789.4045	4462644.26
Agricultural	Agricultural	517839.4045	4462644.26
Agricultural	Agricultural	517889.4045	4462644.26
Agricultural	Agricultural	517939.4045	4462644.26
Agricultural	Agricultural	517989.4045	4462644.26
Agricultural	Agricultural	518039.4045	4462644.26
Agricultural	Agricultural	518089.4045	4462644.26
Agricultural	Agricultural	518139.4045	4462644.26
Agricultural	Agricultural	518189.4045	4462644.26
Agricultural	Agricultural	518239.4045	4462644.26
Agricultural	Agricultural	518289.4045	4462644.26
Urban	Agricultural	518339.4045	4462644.26
Cork oak	Cork oak	519189.4045	4462644.26
Agricultural	Cork oak	519239.4045	4462644.26
Agricultural	Cork oak	519289.4045	4462644.26
Agricultural	Cork oak	519339.4045	4462644.26
Agricultural	Cork oak	519389.4045	4462644.26
Agricultural	Cork oak	519439.4045	4462644.26
Other forest	Cork oak	519489.4045	4462644.26
Other forest	Cork oak	519539.4045	4462644.26
Other forest	Cork oak	519589.4045	4462644.26
Urban	Urban	519639.4045	4462644.26
Other forest	Agricultural	519689.4045	4462644.26
Urban	Agricultural	519739.4045	4462644.26
Urban	Agricultural	519789.4045	4462644.26
Urban	Natural pasture	519839.4045	4462644.26
Urban	Natural pasture	519889.4045	4462644.26
Agricultural	Natural pasture	519939.4045	4462644.26
Agricultural	Natural pasture	519989.4045	4462644.26
Agricultural	Natural pasture	520039.4045	4462644.26
Agricultural	Natural pasture	520089.4045	4462644.26
Agricultural	Other forest	520139.4045	4462644.26
Other forest	Other forest	520189.4045	4462644.26
Other forest	Other forest	520239.4045	4462644.26
Other forest	Other forest	520289.4045	4462644.26
Other forest	Other forest	520339.4045	4462644.26
Other forest	Other forest	520389.4045	4462644.26
Other forest	Other forest	520439.4045	4462644.26
Urban	Natural pasture	520489.4045	4462644.26
Agricultural	Natural pasture	520539.4045	4462644.26
Agricultural	Cork oak	515789.4045	4462694.26
Agricultural	Natural pasture	515839.4045	4462694.26
Agricultural	Natural pasture	515889.4045	4462694.26
Agricultural	Natural pasture	516439.4045	4462694.26
Cork oak	Cork oak	516489.4045	4462694.26
Cork oak	Cork oak	516539.4045	4462694.26
Cork oak	Cork oak	516589.4045	4462694.26
Cork oak	Cork oak	516639.4045	4462694.26
Cork oak	Cork oak	516689.4045	4462694.26
Agricultural	Cork oak	516739.4045	4462694.26
Agricultural	Cork oak	516789.4045	4462694.26
Agricultural	Natural pasture	516839.4045	4462694.26
Cork oak	Natural pasture	516889.4045	4462694.26
Cork oak	Natural pasture	516939.4045	4462694.26
Cork oak	Natural pasture	516989.4045	4462694.26
Cork oak	Natural pasture	517339.4045	4462694.26
Cork oak	Natural pasture	517389.4045	4462694.26
Cork oak	Natural pasture	517439.4045	4462694.26
Agricultural	Natural pasture	517489.4045	4462694.26
Agricultural	Natural pasture	517539.4045	4462694.26
Agricultural	Natural pasture	517589.4045	4462694.26
Agricultural	Natural pasture	517639.4045	4462694.26
Agricultural	Agricultural	517689.4045	4462694.26
Agricultural	Agricultural	517739.4045	4462694.26
Agricultural	Agricultural	517789.4045	4462694.26
Agricultural	Agricultural	517839.4045	4462694.26
Agricultural	Agricultural	517889.4045	4462694.26
Agricultural	Agricultural	517939.4045	4462694.26
Urban	Agricultural	517989.4045	4462694.26
Agricultural	Agricultural	518039.4045	4462694.26
Agricultural	Agricultural	518089.4045	4462694.26
Agricultural	Agricultural	518139.4045	4462694.26
Agricultural	Agricultural	518189.4045	4462694.26
Agricultural	Agricultural	518239.4045	4462694.26
Agricultural	Agricultural	518289.4045	4462694.26
Agricultural	Agricultural	518339.4045	4462694.26
Agricultural	Natural pasture	518739.4045	4462694.26
Agricultural	Natural pasture	518789.4045	4462694.26
Agricultural	Cork oak	519189.4045	4462694.26
Agricultural	Cork oak	519239.4045	4462694.26
Agricultural	Cork oak	519289.4045	4462694.26
Agricultural	Cork oak	519339.4045	4462694.26
Agricultural	Cork oak	519389.4045	4462694.26
Other forest	Cork oak	519439.4045	4462694.26
Other forest	Cork oak	519489.4045	4462694.26
Other forest	Cork oak	519539.4045	4462694.26
Urban	Urban	519589.4045	4462694.26
Urban	Urban	519639.4045	4462694.26
Urban	Agricultural	519689.4045	4462694.26
Urban	Natural pasture	519739.4045	4462694.26
Urban	Agricultural	519789.4045	4462694.26
Agricultural	Agricultural	519839.4045	4462694.26
Agricultural	Agricultural	519889.4045	4462694.26
Agricultural	Natural pasture	519939.4045	4462694.26
Agricultural	Natural pasture	519989.4045	4462694.26
Agricultural	Natural pasture	520039.4045	4462694.26
Agricultural	Natural pasture	520089.4045	4462694.26
Agricultural	Natural pasture	520139.4045	4462694.26
Other forest	Other forest	520189.4045	4462694.26
Other forest	Other forest	520239.4045	4462694.26
Other forest	Other forest	520289.4045	4462694.26
Other forest	Other forest	520339.4045	4462694.26
Other forest	Other forest	520389.4045	4462694.26
Other forest	Other forest	520439.4045	4462694.26
Other forest	Other forest	520489.4045	4462694.26
Urban	Natural pasture	520539.4045	4462694.26
Agricultural	Natural pasture	520589.4045	4462694.26
Other forest	Cork oak	515739.4045	4462744.26
Agricultural	Natural pasture	515789.4045	4462744.26
Agricultural	Natural pasture	515839.4045	4462744.26
Agricultural	Natural pasture	515889.4045	4462744.26
Cork oak	Natural pasture	515939.4045	4462744.26
Cork oak	Other forest	515989.4045	4462744.26
Agricultural	Cork oak	516389.4045	4462744.26
Cork oak	Cork oak	516439.4045	4462744.26
Cork oak	Cork oak	516489.4045	4462744.26
Cork oak	Cork oak	516539.4045	4462744.26
Cork oak	Other forest	516589.4045	4462744.26
Cork oak	Other forest	516639.4045	4462744.26
Cork oak	Other forest	516689.4045	4462744.26
Agricultural	Cork oak	516739.4045	4462744.26
Agricultural	Natural pasture	516789.4045	4462744.26
Cork oak	Natural pasture	516839.4045	4462744.26
Cork oak	Natural pasture	516889.4045	4462744.26
Cork oak	Natural pasture	516939.4045	4462744.26
Cork oak	Natural pasture	516989.4045	4462744.26
Cork oak	Natural pasture	517039.4045	4462744.26
Other forest	Natural pasture	517139.4045	4462744.26
Other forest	Natural pasture	517189.4045	4462744.26
Other forest	Natural pasture	517239.4045	4462744.26
Cork oak	Natural pasture	517289.4045	4462744.26
Cork oak	Natural pasture	517339.4045	4462744.26
Cork oak	Natural pasture	517389.4045	4462744.26
Cork oak	Natural pasture	517439.4045	4462744.26
Agricultural	Natural pasture	517489.4045	4462744.26
Agricultural	Natural pasture	517539.4045	4462744.26
Agricultural	Natural pasture	517589.4045	4462744.26
Agricultural	Natural pasture	517639.4045	4462744.26
Agricultural	Agricultural	517689.4045	4462744.26
Agricultural	Agricultural	517739.4045	4462744.26
Agricultural	Agricultural	517789.4045	4462744.26
Agricultural	Agricultural	517839.4045	4462744.26
Agricultural	Agricultural	517889.4045	4462744.26
Agricultural	Agricultural	517939.4045	4462744.26
Agricultural	Agricultural	517989.4045	4462744.26
Agricultural	Agricultural	518039.4045	4462744.26
Agricultural	Agricultural	518089.4045	4462744.26
Agricultural	Agricultural	518139.4045	4462744.26
Agricultural	Agricultural	518189.4045	4462744.26
Agricultural	Agricultural	518239.4045	4462744.26
Agricultural	Agricultural	518289.4045	4462744.26
Agricultural	Agricultural	518339.4045	4462744.26
Agricultural	Cork oak	518689.4045	4462744.26
Agricultural	Cork oak	518739.4045	4462744.26
Urban	Natural pasture	518789.4045	4462744.26
Agricultural	Natural pasture	518839.4045	4462744.26
Agricultural	Natural pasture	518889.4045	4462744.26
Agricultural	Cork oak	518939.4045	4462744.26
Agricultural	Cork oak	518989.4045	4462744.26
Agricultural	Cork oak	519189.4045	4462744.26
Agricultural	Cork oak	519239.4045	4462744.26
Agricultural	Cork oak	519289.4045	4462744.26
Agricultural	Cork oak	519339.4045	4462744.26
Agricultural	Cork oak	519389.4045	4462744.26
Other forest	Cork oak	519439.4045	4462744.26
Other forest	Cork oak	519489.4045	4462744.26
Other forest	Agricultural	519539.4045	4462744.26
Other forest	Agricultural	519589.4045	4462744.26
Urban	Agricultural	519639.4045	4462744.26
Agricultural	Agricultural	519689.4045	4462744.26
Agricultural	Agricultural	519739.4045	4462744.26
Agricultural	Agricultural	519789.4045	4462744.26
Agricultural	Agricultural	519839.4045	4462744.26
Agricultural	Agricultural	519889.4045	4462744.26
Agricultural	Agricultural	519939.4045	4462744.26
Agricultural	Natural pasture	519989.4045	4462744.26
Agricultural	Natural pasture	520039.4045	4462744.26
Agricultural	Natural pasture	520089.4045	4462744.26
Agricultural	Natural pasture	520139.4045	4462744.26
Other forest	Other forest	520189.4045	4462744.26
Other forest	Other forest	520239.4045	4462744.26
Other forest	Other forest	520289.4045	4462744.26
Other forest	Other forest	520339.4045	4462744.26
Other forest	Other forest	520389.4045	4462744.26
Other forest	Other forest	520439.4045	4462744.26
Other forest	Other forest	520489.4045	4462744.26
Other forest	Other forest	520539.4045	4462744.26
Agricultural	Natural pasture	520589.4045	4462744.26
Agricultural	Natural pasture	520639.4045	4462744.26
Other forest	Cork oak	515689.4045	4462794.26
Other forest	Cork oak	515739.4045	4462794.26
Agricultural	Natural pasture	515789.4045	4462794.26
Agricultural	Natural pasture	515839.4045	4462794.26
Agricultural	Natural pasture	515889.4045	4462794.26
Agricultural	Natural pasture	515939.4045	4462794.26
Cork oak	Other forest	515989.4045	4462794.26
Cork oak	Cork oak	516039.4045	4462794.26
Natural Pasture	Cork oak	516089.4045	4462794.26
Agricultural	Cork oak	516139.4045	4462794.26
Agricultural	Cork oak	516189.4045	4462794.26
Other forest	Other forest	516239.4045	4462794.26
Other forest	Natural pasture	516289.4045	4462794.26
Agricultural	Cork oak	516389.4045	4462794.26
Cork oak	Cork oak	516439.4045	4462794.26
Cork oak	Cork oak	516489.4045	4462794.26
Cork oak	Other forest	516539.4045	4462794.26
Cork oak	Other forest	516589.4045	4462794.26
Cork oak	Other forest	516639.4045	4462794.26
Cork oak	Other forest	516689.4045	4462794.26
Agricultural	Natural pasture	516739.4045	4462794.26
Cork oak	Natural pasture	516789.4045	4462794.26
Cork oak	Natural pasture	516839.4045	4462794.26
Cork oak	Natural pasture	516889.4045	4462794.26
Cork oak	Natural pasture	516939.4045	4462794.26
Cork oak	Natural pasture	516989.4045	4462794.26
Cork oak	Natural pasture	517039.4045	4462794.26
Cork oak	Natural pasture	517089.4045	4462794.26
Other forest	Natural pasture	517139.4045	4462794.26
Other forest	Natural pasture	517189.4045	4462794.26
Cork oak	Natural pasture	517239.4045	4462794.26
Cork oak	Natural pasture	517289.4045	4462794.26
Cork oak	Natural pasture	517339.4045	4462794.26
Cork oak	Natural pasture	517389.4045	4462794.26
Agricultural	Natural pasture	517439.4045	4462794.26
Agricultural	Natural pasture	517489.4045	4462794.26
Urban	Natural pasture	517539.4045	4462794.26
Agricultural	Natural pasture	517589.4045	4462794.26
Agricultural	Natural pasture	517639.4045	4462794.26
Agricultural	Natural pasture	517689.4045	4462794.26
Agricultural	Agricultural	517739.4045	4462794.26
Agricultural	Agricultural	517789.4045	4462794.26
Agricultural	Agricultural	517839.4045	4462794.26
Agricultural	Agricultural	517889.4045	4462794.26
Agricultural	Agricultural	517939.4045	4462794.26
Agricultural	Agricultural	517989.4045	4462794.26
Agricultural	Agricultural	518039.4045	4462794.26
Agricultural	Agricultural	518089.4045	4462794.26
Agricultural	Agricultural	518139.4045	4462794.26
Agricultural	Agricultural	518189.4045	4462794.26
Natural Pasture	Agricultural	518239.4045	4462794.26
Agricultural	Agricultural	518289.4045	4462794.26
Agricultural	Agricultural	518339.4045	4462794.26
Agricultural	Cork oak	518689.4045	4462794.26
Agricultural	Natural pasture	518739.4045	4462794.26
Agricultural	Natural pasture	518789.4045	4462794.26
Agricultural	Natural pasture	518839.4045	4462794.26
Urban	Natural pasture	518889.4045	4462794.26
Agricultural	Natural pasture	518939.4045	4462794.26
Agricultural	Cork oak	518989.4045	4462794.26
Agricultural	Cork oak	519039.4045	4462794.26
Agricultural	Natural pasture	519139.4045	4462794.26
Agricultural	Cork oak	519189.4045	4462794.26
Agricultural	Cork oak	519239.4045	4462794.26
Agricultural	Cork oak	519289.4045	4462794.26
Agricultural	Cork oak	519339.4045	4462794.26
Agricultural	Cork oak	519389.4045	4462794.26
Other forest	Agricultural	519439.4045	4462794.26
Other forest	Agricultural	519489.4045	4462794.26
Urban	Agricultural	519539.4045	4462794.26
Urban	Natural pasture	519589.4045	4462794.26
Agricultural	Agricultural	519639.4045	4462794.26
Agricultural	Agricultural	519689.4045	4462794.26
Agricultural	Agricultural	519739.4045	4462794.26
Agricultural	Agricultural	519789.4045	4462794.26
Agricultural	Agricultural	519839.4045	4462794.26
Agricultural	Agricultural	519889.4045	4462794.26
Agricultural	Agricultural	519939.4045	4462794.26
Agricultural	Natural pasture	519989.4045	4462794.26
Agricultural	Natural pasture	520039.4045	4462794.26
Agricultural	Natural pasture	520089.4045	4462794.26
Agricultural	Natural pasture	520139.4045	4462794.26
Agricultural	Natural pasture	520189.4045	4462794.26
Agricultural	Natural pasture	520239.4045	4462794.26
Other forest	Natural pasture	520289.4045	4462794.26
Other forest	Other forest	520339.4045	4462794.26
Other forest	Other forest	520389.4045	4462794.26
Other forest	Other forest	520439.4045	4462794.26
Other forest	Other forest	520489.4045	4462794.26
Other forest	Other forest	520539.4045	4462794.26
Urban	Natural pasture	520589.4045	4462794.26
Agricultural	Natural pasture	520639.4045	4462794.26
Agricultural	Natural pasture	520839.4045	4462794.26
Agricultural	Natural pasture	514839.4045	4462844.26
Agricultural	Natural pasture	514889.4045	4462844.26
Agricultural	Agricultural	514939.4045	4462844.26
Agricultural	Agricultural	514989.4045	4462844.26
Agricultural	Agricultural	515039.4045	4462844.26
Agricultural	Agricultural	515089.4045	4462844.26
Agricultural	Agricultural	515139.4045	4462844.26
Agricultural	Agricultural	515189.4045	4462844.26
Cork oak	Agricultural	515239.4045	4462844.26
Cork oak	Cork oak	515289.4045	4462844.26
Other forest	Cork oak	515339.4045	4462844.26
Other forest	Cork oak	515389.4045	4462844.26
Agricultural	Cork oak	515439.4045	4462844.26
Agricultural	Cork oak	515489.4045	4462844.26
Agricultural	Other forest	515539.4045	4462844.26
Agricultural	Cork oak	515589.4045	4462844.26
Agricultural	Cork oak	515639.4045	4462844.26
Other forest	Cork oak	515689.4045	4462844.26
Other forest	Cork oak	515739.4045	4462844.26
Agricultural	Natural pasture	515789.4045	4462844.26
Agricultural	Cork oak	515839.4045	4462844.26
Agricultural	Cork oak	515889.4045	4462844.26
Agricultural	Natural pasture	515939.4045	4462844.26
Cork oak	Cork oak	515989.4045	4462844.26
Agricultural	Cork oak	516039.4045	4462844.26
Natural Pasture	Cork oak	516089.4045	4462844.26
Agricultural	Cork oak	516139.4045	4462844.26
Agricultural	Cork oak	516189.4045	4462844.26
Other forest	Other forest	516239.4045	4462844.26
Agricultural	Natural pasture	516339.4045	4462844.26
Agricultural	Cork oak	516389.4045	4462844.26
Cork oak	Cork oak	516439.4045	4462844.26
Cork oak	Cork oak	516489.4045	4462844.26
Cork oak	Other forest	516539.4045	4462844.26
Cork oak	Other forest	516589.4045	4462844.26
Cork oak	Other forest	516639.4045	4462844.26
Agricultural	Natural pasture	516689.4045	4462844.26
Agricultural	Natural pasture	516739.4045	4462844.26
Cork oak	Natural pasture	516789.4045	4462844.26
Cork oak	Natural pasture	516839.4045	4462844.26
Cork oak	Natural pasture	516889.4045	4462844.26
Cork oak	Natural pasture	516939.4045	4462844.26
Cork oak	Natural pasture	516989.4045	4462844.26
Cork oak	Natural pasture	517039.4045	4462844.26
Cork oak	Natural pasture	517089.4045	4462844.26
Cork oak	Natural pasture	517139.4045	4462844.26
Cork oak	Natural pasture	517189.4045	4462844.26
Cork oak	Natural pasture	517239.4045	4462844.26
Cork oak	Natural pasture	517289.4045	4462844.26
Cork oak	Natural pasture	517339.4045	4462844.26
Agricultural	Natural pasture	517389.4045	4462844.26
Agricultural	Natural pasture	517439.4045	4462844.26
Agricultural	Natural pasture	517489.4045	4462844.26
Agricultural	Natural pasture	517539.4045	4462844.26
Agricultural	Natural pasture	517589.4045	4462844.26
Agricultural	Natural pasture	517639.4045	4462844.26
Agricultural	Natural pasture	517689.4045	4462844.26
Agricultural	Agricultural	517739.4045	4462844.26
Agricultural	Agricultural	517789.4045	4462844.26
Agricultural	Agricultural	517839.4045	4462844.26
Agricultural	Agricultural	517889.4045	4462844.26
Agricultural	Agricultural	517939.4045	4462844.26
Agricultural	Agricultural	517989.4045	4462844.26
Agricultural	Agricultural	518039.4045	4462844.26
Agricultural	Agricultural	518089.4045	4462844.26
Agricultural	Natural pasture	518139.4045	4462844.26
Agricultural	Natural pasture	518189.4045	4462844.26
Natural Pasture	Agricultural	518239.4045	4462844.26
Agricultural	Agricultural	518289.4045	4462844.26
Agricultural	Natural pasture	518339.4045	4462844.26
Agricultural	Agricultural	518689.4045	4462844.26
Agricultural	Agricultural	518739.4045	4462844.26
Agricultural	Agricultural	518789.4045	4462844.26
Agricultural	Natural pasture	518839.4045	4462844.26
Agricultural	Natural pasture	518889.4045	4462844.26
Agricultural	Natural pasture	518939.4045	4462844.26
Urban	Natural pasture	518989.4045	4462844.26
Urban	Natural pasture	519039.4045	4462844.26
Agricultural	Natural pasture	519139.4045	4462844.26
Agricultural	Natural pasture	519189.4045	4462844.26
Agricultural	Natural pasture	519239.4045	4462844.26
Agricultural	Cork oak	519289.4045	4462844.26
Agricultural	Agricultural	519339.4045	4462844.26
Agricultural	Agricultural	519389.4045	4462844.26
Urban	Natural pasture	519439.4045	4462844.26
Agricultural	Natural pasture	519489.4045	4462844.26
Agricultural	Natural pasture	519539.4045	4462844.26
Agricultural	Agricultural	519589.4045	4462844.26
Agricultural	Agricultural	519639.4045	4462844.26
Agricultural	Agricultural	519689.4045	4462844.26
Agricultural	Natural pasture	519739.4045	4462844.26
Agricultural	Natural pasture	519789.4045	4462844.26
Agricultural	Natural pasture	519839.4045	4462844.26
Agricultural	Natural pasture	519889.4045	4462844.26
Agricultural	Agricultural	519939.4045	4462844.26
Agricultural	Agricultural	519989.4045	4462844.26
Agricultural	Natural pasture	520039.4045	4462844.26
Agricultural	Natural pasture	520089.4045	4462844.26
Agricultural	Natural pasture	520139.4045	4462844.26
Agricultural	Natural pasture	520189.4045	4462844.26
Agricultural	Natural pasture	520239.4045	4462844.26
Agricultural	Natural pasture	520289.4045	4462844.26
Agricultural	Natural pasture	520339.4045	4462844.26
Agricultural	Natural pasture	520389.4045	4462844.26
Agricultural	Natural pasture	520439.4045	4462844.26
Other forest	Other forest	520489.4045	4462844.26
Other forest	Other forest	520539.4045	4462844.26
Other forest	Other forest	520589.4045	4462844.26
Urban	Natural pasture	520639.4045	4462844.26
Agricultural	Natural pasture	520839.4045	4462844.26
Agricultural	Natural pasture	520889.4045	4462844.26
Agricultural	Cork oak	514789.4045	4462894.26
Other forest	Cork oak	514839.4045	4462894.26
Agricultural	Cork oak	514889.4045	4462894.26
Agricultural	Cork oak	514939.4045	4462894.26
Cork oak	Cork oak	514989.4045	4462894.26
Agricultural	Agricultural	515039.4045	4462894.26
Agricultural	Agricultural	515089.4045	4462894.26
Cork oak	Cork oak	515139.4045	4462894.26
Cork oak	Cork oak	515189.4045	4462894.26
Cork oak	Cork oak	515239.4045	4462894.26
Other forest	Cork oak	515289.4045	4462894.26
Other forest	Cork oak	515339.4045	4462894.26
Other forest	Cork oak	515389.4045	4462894.26
Other forest	Cork oak	515439.4045	4462894.26
Agricultural	Cork oak	515489.4045	4462894.26
Agricultural	Cork oak	515539.4045	4462894.26
Agricultural	Cork oak	515589.4045	4462894.26
Other forest	Cork oak	515639.4045	4462894.26
Other forest	Cork oak	515689.4045	4462894.26
Agricultural	Natural pasture	515739.4045	4462894.26
Agricultural	Cork oak	515789.4045	4462894.26
Agricultural	Cork oak	515839.4045	4462894.26
Other forest	Cork oak	515889.4045	4462894.26
Other forest	Cork oak	515939.4045	4462894.26
Cork oak	Cork oak	515989.4045	4462894.26
Cork oak	Cork oak	516039.4045	4462894.26
Cork oak	Cork oak	516089.4045	4462894.26
Agricultural	Cork oak	516139.4045	4462894.26
Other forest	Cork oak	516189.4045	4462894.26
Other forest	Other forest	516239.4045	4462894.26
Other forest	Cork oak	516289.4045	4462894.26
Agricultural	Cork oak	516339.4045	4462894.26
Agricultural	Cork oak	516389.4045	4462894.26
Agricultural	Cork oak	516439.4045	4462894.26
Cork oak	Other forest	516489.4045	4462894.26
Cork oak	Other forest	516539.4045	4462894.26
Cork oak	Other forest	516589.4045	4462894.26
Agricultural	Natural pasture	516639.4045	4462894.26
Agricultural	Natural pasture	516689.4045	4462894.26
Agricultural	Natural pasture	516739.4045	4462894.26
Cork oak	Natural pasture	516789.4045	4462894.26
Cork oak	Natural pasture	516839.4045	4462894.26
Cork oak	Natural pasture	516889.4045	4462894.26
Cork oak	Natural pasture	516939.4045	4462894.26
Cork oak	Natural pasture	516989.4045	4462894.26
Cork oak	Natural pasture	517039.4045	4462894.26
Cork oak	Natural pasture	517089.4045	4462894.26
Cork oak	Natural pasture	517139.4045	4462894.26
Cork oak	Natural pasture	517189.4045	4462894.26
Cork oak	Natural pasture	517239.4045	4462894.26
Agricultural	Natural pasture	517289.4045	4462894.26
Agricultural	Natural pasture	517339.4045	4462894.26
Agricultural	Natural pasture	517389.4045	4462894.26
Agricultural	Natural pasture	517439.4045	4462894.26
Agricultural	Natural pasture	517489.4045	4462894.26
Agricultural	Natural pasture	517539.4045	4462894.26
Agricultural	Natural pasture	517589.4045	4462894.26
Agricultural	Natural pasture	517639.4045	4462894.26
Agricultural	Natural pasture	517689.4045	4462894.26
Agricultural	Agricultural	517739.4045	4462894.26
Agricultural	Agricultural	517789.4045	4462894.26
Agricultural	Agricultural	517839.4045	4462894.26
Agricultural	Agricultural	517889.4045	4462894.26
Agricultural	Agricultural	517939.4045	4462894.26
Agricultural	Agricultural	517989.4045	4462894.26
Agricultural	Natural pasture	518039.4045	4462894.26
Agricultural	Natural pasture	518089.4045	4462894.26
Agricultural	Natural pasture	518139.4045	4462894.26
Natural Pasture	Natural pasture	518189.4045	4462894.26
Agricultural	Agricultural	518239.4045	4462894.26
Other forest	Natural pasture	518289.4045	4462894.26
Other forest	Natural pasture	518339.4045	4462894.26
Agricultural	Agricultural	518639.4045	4462894.26
Agricultural	Agricultural	518689.4045	4462894.26
Agricultural	Agricultural	518739.4045	4462894.26
Agricultural	Agricultural	518789.4045	4462894.26
Agricultural	Agricultural	518839.4045	4462894.26
Agricultural	Agricultural	518889.4045	4462894.26
Agricultural	Agricultural	518939.4045	4462894.26
Agricultural	Natural pasture	518989.4045	4462894.26
Urban	Natural pasture	519039.4045	4462894.26
Agricultural	Natural pasture	519089.4045	4462894.26
Urban	Natural pasture	519139.4045	4462894.26
Agricultural	Natural pasture	519189.4045	4462894.26
Agricultural	Natural pasture	519239.4045	4462894.26
Agricultural	Natural pasture	519289.4045	4462894.26
Agricultural	Natural pasture	519339.4045	4462894.26
Agricultural	Natural pasture	519389.4045	4462894.26
Agricultural	Natural pasture	519439.4045	4462894.26
Agricultural	Natural pasture	519489.4045	4462894.26
Agricultural	Agricultural	519539.4045	4462894.26
Agricultural	Agricultural	519589.4045	4462894.26
Agricultural	Agricultural	519639.4045	4462894.26
Agricultural	Natural pasture	519689.4045	4462894.26
Agricultural	Natural pasture	519739.4045	4462894.26
Agricultural	Natural pasture	519789.4045	4462894.26
Agricultural	Natural pasture	519839.4045	4462894.26
Agricultural	Natural pasture	519889.4045	4462894.26
Agricultural	Natural pasture	519939.4045	4462894.26
Agricultural	Natural pasture	519989.4045	4462894.26
Agricultural	Natural pasture	520039.4045	4462894.26
Agricultural	Natural pasture	520089.4045	4462894.26
Agricultural	Natural pasture	520139.4045	4462894.26
Agricultural	Natural pasture	520189.4045	4462894.26
Natural Pasture	Natural pasture	520239.4045	4462894.26
Natural Pasture	Natural pasture	520289.4045	4462894.26
Natural Pasture	Natural pasture	520339.4045	4462894.26
Natural Pasture	Natural pasture	520389.4045	4462894.26
Agricultural	Natural pasture	520439.4045	4462894.26
Other forest	Other forest	520489.4045	4462894.26
Other forest	Other forest	520539.4045	4462894.26
Other forest	Other forest	520589.4045	4462894.26
Other forest	Other forest	520639.4045	4462894.26
Urban	Other forest	520689.4045	4462894.26
Urban	Natural pasture	520739.4045	4462894.26
Agricultural	Natural pasture	520789.4045	4462894.26
Agricultural	Natural pasture	520839.4045	4462894.26
Agricultural	Natural pasture	520889.4045	4462894.26
Agricultural	Natural pasture	514839.4045	4462944.26
Other forest	Cork oak	514889.4045	4462944.26
Other forest	Cork oak	514939.4045	4462944.26
Other forest	Cork oak	514989.4045	4462944.26
Agricultural	Agricultural	515039.4045	4462944.26
Agricultural	Cork oak	515089.4045	4462944.26
Agricultural	Cork oak	515139.4045	4462944.26
Cork oak	Natural pasture	515189.4045	4462944.26
Cork oak	Natural pasture	515239.4045	4462944.26
Agricultural	Natural pasture	515289.4045	4462944.26
Cork oak	Natural pasture	515339.4045	4462944.26
Cork oak	Natural pasture	515389.4045	4462944.26
Cork oak	Natural pasture	515439.4045	4462944.26
Cork oak	Natural pasture	515489.4045	4462944.26
Cork oak	Natural pasture	515539.4045	4462944.26
Agricultural	Cork oak	515589.4045	4462944.26
Cork oak	Cork oak	515639.4045	4462944.26
Other forest	Cork oak	515689.4045	4462944.26
Other forest	Cork oak	515739.4045	4462944.26
Other forest	Cork oak	515789.4045	4462944.26
Other forest	Cork oak	515839.4045	4462944.26
Other forest	Cork oak	515889.4045	4462944.26
Other forest	Cork oak	515939.4045	4462944.26
Cork oak	Cork oak	515989.4045	4462944.26
Cork oak	Cork oak	516039.4045	4462944.26
Cork oak	Cork oak	516089.4045	4462944.26
Other forest	Other forest	516139.4045	4462944.26
Other forest	Cork oak	516189.4045	4462944.26
Other forest	Other forest	516239.4045	4462944.26
Other forest	Cork oak	516289.4045	4462944.26
Other forest	Cork oak	516339.4045	4462944.26
Agricultural	Cork oak	516389.4045	4462944.26
Agricultural	Other forest	516439.4045	4462944.26
Cork oak	Other forest	516489.4045	4462944.26
Cork oak	Other forest	516539.4045	4462944.26
Agricultural	Natural pasture	516589.4045	4462944.26
Agricultural	Natural pasture	516639.4045	4462944.26
Agricultural	Natural pasture	516689.4045	4462944.26
Agricultural	Natural pasture	516739.4045	4462944.26
Cork oak	Natural pasture	516789.4045	4462944.26
Cork oak	Natural pasture	516839.4045	4462944.26
Cork oak	Natural pasture	516889.4045	4462944.26
Cork oak	Natural pasture	516939.4045	4462944.26
Cork oak	Natural pasture	516989.4045	4462944.26
Cork oak	Natural pasture	517039.4045	4462944.26
Cork oak	Natural pasture	517089.4045	4462944.26
Cork oak	Natural pasture	517139.4045	4462944.26
Cork oak	Natural pasture	517189.4045	4462944.26
Cork oak	Natural pasture	517239.4045	4462944.26
Agricultural	Natural pasture	517289.4045	4462944.26
Agricultural	Natural pasture	517339.4045	4462944.26
Agricultural	Natural pasture	517389.4045	4462944.26
Agricultural	Natural pasture	517439.4045	4462944.26
Agricultural	Natural pasture	517489.4045	4462944.26
Agricultural	Natural pasture	517539.4045	4462944.26
Agricultural	Natural pasture	517589.4045	4462944.26
Agricultural	Natural pasture	517639.4045	4462944.26
Agricultural	Natural pasture	517689.4045	4462944.26
Agricultural	Natural pasture	517739.4045	4462944.26
Agricultural	Natural pasture	517789.4045	4462944.26
Agricultural	Natural pasture	517839.4045	4462944.26
Agricultural	Agricultural	517889.4045	4462944.26
Agricultural	Agricultural	517939.4045	4462944.26
Natural Pasture	Natural pasture	517989.4045	4462944.26
Agricultural	Natural pasture	518039.4045	4462944.26
Agricultural	Natural pasture	518089.4045	4462944.26
Agricultural	Natural pasture	518139.4045	4462944.26
Agricultural	Agricultural	518189.4045	4462944.26
Agricultural	Agricultural	518239.4045	4462944.26
Other forest	Natural pasture	518289.4045	4462944.26
Other forest	Natural pasture	518339.4045	4462944.26
Agricultural	Cork oak	518389.4045	4462944.26
Agricultural	Agricultural	518589.4045	4462944.26
Agricultural	Agricultural	518639.4045	4462944.26
Urban	Agricultural	518689.4045	4462944.26
Agricultural	Agricultural	518739.4045	4462944.26
Agricultural	Agricultural	518789.4045	4462944.26
Agricultural	Agricultural	518839.4045	4462944.26
Agricultural	Agricultural	518889.4045	4462944.26
Urban	Agricultural	518939.4045	4462944.26
Agricultural	Agricultural	518989.4045	4462944.26
Agricultural	Natural pasture	519039.4045	4462944.26
Agricultural	Natural pasture	519089.4045	4462944.26
Urban	Natural pasture	519139.4045	4462944.26
Agricultural	Natural pasture	519189.4045	4462944.26
Urban	Natural pasture	519239.4045	4462944.26
Agricultural	Natural pasture	519289.4045	4462944.26
Agricultural	Natural pasture	519339.4045	4462944.26
Agricultural	Natural pasture	519389.4045	4462944.26
Agricultural	Agricultural	519439.4045	4462944.26
Agricultural	Agricultural	519489.4045	4462944.26
Agricultural	Natural pasture	519539.4045	4462944.26
Agricultural	Natural pasture	519589.4045	4462944.26
Agricultural	Natural pasture	519639.4045	4462944.26
Agricultural	Natural pasture	519689.4045	4462944.26
Agricultural	Natural pasture	519739.4045	4462944.26
Agricultural	Natural pasture	519789.4045	4462944.26
Agricultural	Natural pasture	519839.4045	4462944.26
Natural Pasture	Natural pasture	519889.4045	4462944.26
Natural Pasture	Natural pasture	519939.4045	4462944.26
Natural Pasture	Natural pasture	519989.4045	4462944.26
Agricultural	Natural pasture	520039.4045	4462944.26
Agricultural	Natural pasture	520089.4045	4462944.26
Agricultural	Natural pasture	520139.4045	4462944.26
Natural Pasture	Natural pasture	520189.4045	4462944.26
Natural Pasture	Natural pasture	520239.4045	4462944.26
Agricultural	Natural pasture	520289.4045	4462944.26
Natural Pasture	Natural pasture	520339.4045	4462944.26
Natural Pasture	Natural pasture	520389.4045	4462944.26
Natural Pasture	Natural pasture	520439.4045	4462944.26
Other forest	Other forest	520489.4045	4462944.26
Other forest	Other forest	520539.4045	4462944.26
Agricultural	Natural pasture	520589.4045	4462944.26
Agricultural	Natural pasture	520639.4045	4462944.26
Urban	Natural pasture	520689.4045	4462944.26
Other forest	Other forest	520739.4045	4462944.26
Urban	Natural pasture	520789.4045	4462944.26
Urban	Natural pasture	520839.4045	4462944.26
Agricultural	Natural pasture	520889.4045	4462944.26
Agricultural	Natural pasture	514839.4045	4462994.26
Other forest	Cork oak	514889.4045	4462994.26
Other forest	Cork oak	514939.4045	4462994.26
Other forest	Cork oak	514989.4045	4462994.26
Other forest	Cork oak	515039.4045	4462994.26
Cork oak	Cork oak	515089.4045	4462994.26
Cork oak	Cork oak	515139.4045	4462994.26
Other forest	Natural pasture	515189.4045	4462994.26
Cork oak	Natural pasture	515239.4045	4462994.26
Cork oak	Cork oak	515289.4045	4462994.26
Cork oak	Natural pasture	515339.4045	4462994.26
Cork oak	Natural pasture	515389.4045	4462994.26
Cork oak	Natural pasture	515439.4045	4462994.26
Cork oak	Natural pasture	515489.4045	4462994.26
Cork oak	Natural pasture	515539.4045	4462994.26
Cork oak	Natural pasture	515589.4045	4462994.26
Cork oak	Cork oak	515639.4045	4462994.26
Cork oak	Cork oak	515689.4045	4462994.26
Other forest	Cork oak	515739.4045	4462994.26
Other forest	Cork oak	515789.4045	4462994.26
Other forest	Cork oak	515839.4045	4462994.26
Other forest	Cork oak	515889.4045	4462994.26
Other forest	Cork oak	515939.4045	4462994.26
Cork oak	Cork oak	515989.4045	4462994.26
Cork oak	Cork oak	516039.4045	4462994.26
Agricultural	Cork oak	516089.4045	4462994.26
Other forest	Other forest	516139.4045	4462994.26
Other forest	Cork oak	516189.4045	4462994.26
Other forest	Other forest	516239.4045	4462994.26
Other forest	Cork oak	516289.4045	4462994.26
Agricultural	Cork oak	516339.4045	4462994.26
Agricultural	Cork oak	516389.4045	4462994.26
Agricultural	Other forest	516439.4045	4462994.26
Cork oak	Other forest	516489.4045	4462994.26
Cork oak	Other forest	516539.4045	4462994.26
Agricultural	Natural pasture	516589.4045	4462994.26
Agricultural	Natural pasture	516639.4045	4462994.26
Agricultural	Natural pasture	516689.4045	4462994.26
Agricultural	Natural pasture	516739.4045	4462994.26
Cork oak	Natural pasture	516789.4045	4462994.26
Cork oak	Natural pasture	516839.4045	4462994.26
Cork oak	Natural pasture	516889.4045	4462994.26
Cork oak	Natural pasture	516939.4045	4462994.26
Cork oak	Natural pasture	516989.4045	4462994.26
Other forest	Natural pasture	517039.4045	4462994.26
Other forest	Natural pasture	517089.4045	4462994.26
Other forest	Natural pasture	517139.4045	4462994.26
Other forest	Natural pasture	517189.4045	4462994.26
Agricultural	Natural pasture	517239.4045	4462994.26
Agricultural	Natural pasture	517289.4045	4462994.26
Agricultural	Natural pasture	517339.4045	4462994.26
Agricultural	Natural pasture	517389.4045	4462994.26
Agricultural	Natural pasture	517439.4045	4462994.26
Other forest	Natural pasture	517489.4045	4462994.26
Agricultural	Natural pasture	517539.4045	4462994.26
Agricultural	Natural pasture	517589.4045	4462994.26
Agricultural	Natural pasture	517639.4045	4462994.26
Agricultural	Natural pasture	517689.4045	4462994.26
Agricultural	Natural pasture	517739.4045	4462994.26
Agricultural	Natural pasture	517789.4045	4462994.26
Agricultural	Natural pasture	517839.4045	4462994.26
Agricultural	Agricultural	517889.4045	4462994.26
Natural Pasture	Natural pasture	517939.4045	4462994.26
Natural Pasture	Natural pasture	517989.4045	4462994.26
Natural Pasture	Natural pasture	518039.4045	4462994.26
Agricultural	Natural pasture	518089.4045	4462994.26
Agricultural	Natural pasture	518139.4045	4462994.26
Agricultural	Agricultural	518189.4045	4462994.26
Agricultural	Natural pasture	518239.4045	4462994.26
Agricultural	Natural pasture	518289.4045	4462994.26
Agricultural	Natural pasture	518339.4045	4462994.26
Urban	Natural pasture	518389.4045	4462994.26
Agricultural	Agricultural	518439.4045	4462994.26
Agricultural	Agricultural	518539.4045	4462994.26
Urban	Agricultural	518589.4045	4462994.26
Agricultural	Agricultural	518639.4045	4462994.26
Agricultural	Agricultural	518689.4045	4462994.26
Agricultural	Agricultural	518739.4045	4462994.26
Agricultural	Agricultural	518789.4045	4462994.26
Agricultural	Agricultural	518839.4045	4462994.26
Agricultural	Agricultural	518889.4045	4462994.26
Agricultural	Agricultural	518939.4045	4462994.26
Cork oak	Cork oak	518989.4045	4462994.26
Cork oak	Cork oak	519039.4045	4462994.26
Agricultural	Natural pasture	519089.4045	4462994.26
Agricultural	Natural pasture	519139.4045	4462994.26
Agricultural	Natural pasture	519189.4045	4462994.26
Agricultural	Natural pasture	519239.4045	4462994.26
Agricultural	Natural pasture	519289.4045	4462994.26
Agricultural	Natural pasture	519339.4045	4462994.26
Agricultural	Natural pasture	519389.4045	4462994.26
Agricultural	Agricultural	519439.4045	4462994.26
Agricultural	Agricultural	519489.4045	4462994.26
Agricultural	Natural pasture	519539.4045	4462994.26
Agricultural	Natural pasture	519589.4045	4462994.26
Natural Pasture	Natural pasture	519639.4045	4462994.26
Natural Pasture	Natural pasture	519689.4045	4462994.26
Agricultural	Natural pasture	519739.4045	4462994.26
Agricultural	Natural pasture	519789.4045	4462994.26
Natural Pasture	Natural pasture	519839.4045	4462994.26
Natural Pasture	Natural pasture	519889.4045	4462994.26
Natural Pasture	Natural pasture	519939.4045	4462994.26
Natural Pasture	Natural pasture	519989.4045	4462994.26
Natural Pasture	Natural pasture	520039.4045	4462994.26
Agricultural	Natural pasture	520089.4045	4462994.26
Agricultural	Natural pasture	520139.4045	4462994.26
Agricultural	Natural pasture	520189.4045	4462994.26
Agricultural	Natural pasture	520239.4045	4462994.26
Agricultural	Natural pasture	520289.4045	4462994.26
Agricultural	Natural pasture	520339.4045	4462994.26
Agricultural	Natural pasture	520389.4045	4462994.26
Natural Pasture	Natural pasture	520439.4045	4462994.26
Other forest	Other forest	520489.4045	4462994.26
Urban	Natural pasture	520539.4045	4462994.26
Agricultural	Natural pasture	520589.4045	4462994.26
Agricultural	Natural pasture	520639.4045	4462994.26
Agricultural	Natural pasture	520689.4045	4462994.26
Agricultural	Natural pasture	520739.4045	4462994.26
Agricultural	Natural pasture	520789.4045	4462994.26
Agricultural	Natural pasture	520839.4045	4462994.26
Agricultural	Natural pasture	521489.4045	4462994.26
Agricultural	Natural pasture	521539.4045	4462994.26
Agricultural	Natural pasture	521589.4045	4462994.26
Urban	Natural pasture	521639.4045	4462994.26
Urban	Natural pasture	521689.4045	4462994.26
Agricultural	Natural pasture	514839.4045	4463044.26
Agricultural	Natural pasture	514889.4045	4463044.26
Other forest	Cork oak	514939.4045	4463044.26
Other forest	Natural pasture	514989.4045	4463044.26
Other forest	Natural pasture	515039.4045	4463044.26
Other forest	Natural pasture	515089.4045	4463044.26
Other forest	Natural pasture	515139.4045	4463044.26
Cork oak	Natural pasture	515189.4045	4463044.26
Cork oak	Natural pasture	515239.4045	4463044.26
Cork oak	Cork oak	515289.4045	4463044.26
Cork oak	Natural pasture	515339.4045	4463044.26
Cork oak	Natural pasture	515389.4045	4463044.26
Cork oak	Natural pasture	515439.4045	4463044.26
Cork oak	Natural pasture	515489.4045	4463044.26
Cork oak	Natural pasture	515539.4045	4463044.26
Cork oak	Natural pasture	515589.4045	4463044.26
Cork oak	Cork oak	515639.4045	4463044.26
Cork oak	Cork oak	515689.4045	4463044.26
Other forest	Cork oak	515739.4045	4463044.26
Other forest	Cork oak	515789.4045	4463044.26
Other forest	Cork oak	515839.4045	4463044.26
Other forest	Cork oak	515889.4045	4463044.26
Other forest	Cork oak	515939.4045	4463044.26
Cork oak	Cork oak	515989.4045	4463044.26
Cork oak	Cork oak	516039.4045	4463044.26
Cork oak	Cork oak	516089.4045	4463044.26
Other forest	Other forest	516139.4045	4463044.26
Other forest	Cork oak	516189.4045	4463044.26
Other forest	Cork oak	516239.4045	4463044.26
Other forest	Cork oak	516289.4045	4463044.26
Agricultural	Cork oak	516339.4045	4463044.26
Agricultural	Other forest	516389.4045	4463044.26
Agricultural	Other forest	516439.4045	4463044.26
Cork oak	Other forest	516489.4045	4463044.26
Cork oak	Other forest	516539.4045	4463044.26
Agricultural	Natural pasture	516589.4045	4463044.26
Agricultural	Natural pasture	516639.4045	4463044.26
Agricultural	Natural pasture	516689.4045	4463044.26
Agricultural	Natural pasture	516739.4045	4463044.26
Cork oak	Natural pasture	516789.4045	4463044.26
Cork oak	Natural pasture	516839.4045	4463044.26
Other forest	Natural pasture	516889.4045	4463044.26
Other forest	Natural pasture	516939.4045	4463044.26
Other forest	Natural pasture	516989.4045	4463044.26
Other forest	Natural pasture	517039.4045	4463044.26
Other forest	Natural pasture	517089.4045	4463044.26
Other forest	Natural pasture	517139.4045	4463044.26
Other forest	Natural pasture	517189.4045	4463044.26
Agricultural	Natural pasture	517239.4045	4463044.26
Agricultural	Natural pasture	517289.4045	4463044.26
Agricultural	Natural pasture	517339.4045	4463044.26
Other forest	Natural pasture	517389.4045	4463044.26
Other forest	Natural pasture	517439.4045	4463044.26
Other forest	Natural pasture	517489.4045	4463044.26
Other forest	Natural pasture	517539.4045	4463044.26
Other forest	Natural pasture	517589.4045	4463044.26
Agricultural	Natural pasture	517639.4045	4463044.26
Agricultural	Natural pasture	517689.4045	4463044.26
Agricultural	Natural pasture	517739.4045	4463044.26
Agricultural	Natural pasture	517789.4045	4463044.26
Urban	Natural pasture	517839.4045	4463044.26
Agricultural	Agricultural	517889.4045	4463044.26
Natural Pasture	Natural pasture	517939.4045	4463044.26
Natural Pasture	Natural pasture	517989.4045	4463044.26
Natural Pasture	Natural pasture	518039.4045	4463044.26
Agricultural	Natural pasture	518089.4045	4463044.26
Agricultural	Natural pasture	518139.4045	4463044.26
Agricultural	Natural pasture	518189.4045	4463044.26
Agricultural	Natural pasture	518239.4045	4463044.26
Agricultural	Natural pasture	518289.4045	4463044.26
Agricultural	Natural pasture	518339.4045	4463044.26
Agricultural	Natural pasture	518389.4045	4463044.26
Agricultural	Natural pasture	518439.4045	4463044.26
Agricultural	Natural pasture	518489.4045	4463044.26
Agricultural	Agricultural	518539.4045	4463044.26
Agricultural	Agricultural	518589.4045	4463044.26
Agricultural	Agricultural	518639.4045	4463044.26
Agricultural	Agricultural	518689.4045	4463044.26
Agricultural	Agricultural	518739.4045	4463044.26
Agricultural	Agricultural	518789.4045	4463044.26
Agricultural	Agricultural	518839.4045	4463044.26
Agricultural	Agricultural	518889.4045	4463044.26
Agricultural	Agricultural	518939.4045	4463044.26
Cork oak	Cork oak	518989.4045	4463044.26
Cork oak	Cork oak	519039.4045	4463044.26
Cork oak	Cork oak	519089.4045	4463044.26
Cork oak	Cork oak	519139.4045	4463044.26
Urban	Natural pasture	519189.4045	4463044.26
Agricultural	Natural pasture	519239.4045	4463044.26
Agricultural	Natural pasture	519289.4045	4463044.26
Agricultural	Natural pasture	519339.4045	4463044.26
Agricultural	Natural pasture	519389.4045	4463044.26
Agricultural	Natural pasture	519439.4045	4463044.26
Agricultural	Natural pasture	519489.4045	4463044.26
Agricultural	Agricultural	519539.4045	4463044.26
Natural Pasture	Natural pasture	519589.4045	4463044.26
Natural Pasture	Natural pasture	519639.4045	4463044.26
Natural Pasture	Natural pasture	519689.4045	4463044.26
Natural Pasture	Natural pasture	519739.4045	4463044.26
Natural Pasture	Natural pasture	519789.4045	4463044.26
Natural Pasture	Natural pasture	519839.4045	4463044.26
Natural Pasture	Natural pasture	519889.4045	4463044.26
Natural Pasture	Natural pasture	519939.4045	4463044.26
Natural Pasture	Natural pasture	519989.4045	4463044.26
Natural Pasture	Natural pasture	520039.4045	4463044.26
Natural Pasture	Natural pasture	520089.4045	4463044.26
Natural Pasture	Natural pasture	520139.4045	4463044.26
Agricultural	Natural pasture	520189.4045	4463044.26
Agricultural	Natural pasture	520239.4045	4463044.26
Agricultural	Natural pasture	520289.4045	4463044.26
Agricultural	Natural pasture	520339.4045	4463044.26
Natural Pasture	Natural pasture	520389.4045	4463044.26
Natural Pasture	Natural pasture	520439.4045	4463044.26
Other forest	Other forest	520489.4045	4463044.26
Agricultural	Natural pasture	520539.4045	4463044.26
Agricultural	Natural pasture	520589.4045	4463044.26
Agricultural	Natural pasture	520639.4045	4463044.26
Urban	Natural pasture	520689.4045	4463044.26
Agricultural	Natural pasture	520739.4045	4463044.26
Agricultural	Natural pasture	520789.4045	4463044.26
Agricultural	Natural pasture	520839.4045	4463044.26
Agricultural	Natural pasture	520889.4045	4463044.26
Agricultural	Natural pasture	521389.4045	4463044.26
Urban	Natural pasture	521439.4045	4463044.26
Agricultural	Natural pasture	521489.4045	4463044.26
Agricultural	Natural pasture	521539.4045	4463044.26
Agricultural	Natural pasture	521589.4045	4463044.26
Urban	Natural pasture	521639.4045	4463044.26
Agricultural	Natural pasture	521689.4045	4463044.26
Agricultural	Natural pasture	521739.4045	4463044.26
Agricultural	Natural pasture	521789.4045	4463044.26
Other forest	Natural pasture	521839.4045	4463044.26
Agricultural	Natural pasture	514839.4045	4463094.26
Agricultural	Natural pasture	514889.4045	4463094.26
Cork oak	Cork oak	514939.4045	4463094.26
Other forest	Natural pasture	514989.4045	4463094.26
Other forest	Natural pasture	515039.4045	4463094.26
Cork oak	Natural pasture	515089.4045	4463094.26
Cork oak	Natural pasture	515139.4045	4463094.26
Cork oak	Natural pasture	515189.4045	4463094.26
Cork oak	Natural pasture	515239.4045	4463094.26
Cork oak	Natural pasture	515289.4045	4463094.26
Cork oak	Cork oak	515339.4045	4463094.26
Cork oak	Natural pasture	515389.4045	4463094.26
Cork oak	Natural pasture	515439.4045	4463094.26
Cork oak	Natural pasture	515489.4045	4463094.26
Cork oak	Natural pasture	515539.4045	4463094.26
Cork oak	Natural pasture	515589.4045	4463094.26
Cork oak	Natural pasture	515639.4045	4463094.26
Cork oak	Cork oak	515689.4045	4463094.26
Other forest	Natural pasture	515739.4045	4463094.26
Other forest	Cork oak	515789.4045	4463094.26
Other forest	Cork oak	515839.4045	4463094.26
Other forest	Cork oak	515889.4045	4463094.26
Other forest	Cork oak	515939.4045	4463094.26
Urban	Cork oak	515989.4045	4463094.26
Agricultural	Cork oak	516039.4045	4463094.26
Cork oak	Cork oak	516089.4045	4463094.26
Cork oak	Other forest	516139.4045	4463094.26
Cork oak	Cork oak	516189.4045	4463094.26
Other forest	Cork oak	516239.4045	4463094.26
Other forest	Cork oak	516289.4045	4463094.26
Agricultural	Cork oak	516339.4045	4463094.26
Cork oak	Other forest	516389.4045	4463094.26
Cork oak	Other forest	516439.4045	4463094.26
Cork oak	Other forest	516489.4045	4463094.26
Agricultural	Natural pasture	516539.4045	4463094.26
Agricultural	Natural pasture	516589.4045	4463094.26
Agricultural	Natural pasture	516639.4045	4463094.26
Agricultural	Natural pasture	516689.4045	4463094.26
Agricultural	Natural pasture	516739.4045	4463094.26
Agricultural	Natural pasture	516789.4045	4463094.26
Cork oak	Natural pasture	516839.4045	4463094.26
Cork oak	Natural pasture	516889.4045	4463094.26
Other forest	Natural pasture	516939.4045	4463094.26
Other forest	Natural pasture	516989.4045	4463094.26
Other forest	Natural pasture	517039.4045	4463094.26
Other forest	Natural pasture	517089.4045	4463094.26
Other forest	Natural pasture	517139.4045	4463094.26
Other forest	Natural pasture	517189.4045	4463094.26
Agricultural	Natural pasture	517239.4045	4463094.26
Agricultural	Natural pasture	517289.4045	4463094.26
Other forest	Natural pasture	517339.4045	4463094.26
Other forest	Natural pasture	517389.4045	4463094.26
Other forest	Natural pasture	517439.4045	4463094.26
Other forest	Natural pasture	517489.4045	4463094.26
Other forest	Natural pasture	517539.4045	4463094.26
Other forest	Natural pasture	517589.4045	4463094.26
Other forest	Natural pasture	517639.4045	4463094.26
Other forest	Natural pasture	517689.4045	4463094.26
Other forest	Natural pasture	517739.4045	4463094.26
Other forest	Natural pasture	517789.4045	4463094.26
Agricultural	Natural pasture	517839.4045	4463094.26
Agricultural	Natural pasture	517889.4045	4463094.26
Agricultural	Natural pasture	517939.4045	4463094.26
Natural Pasture	Natural pasture	517989.4045	4463094.26
Natural Pasture	Natural pasture	518039.4045	4463094.26
Agricultural	Natural pasture	518089.4045	4463094.26
Agricultural	Natural pasture	518139.4045	4463094.26
Agricultural	Natural pasture	518189.4045	4463094.26
Agricultural	Natural pasture	518239.4045	4463094.26
Agricultural	Natural pasture	518289.4045	4463094.26
Agricultural	Natural pasture	518339.4045	4463094.26
Agricultural	Natural pasture	518389.4045	4463094.26
Agricultural	Natural pasture	518439.4045	4463094.26
Agricultural	Natural pasture	518489.4045	4463094.26
Agricultural	Agricultural	518539.4045	4463094.26
Agricultural	Agricultural	518589.4045	4463094.26
Agricultural	Agricultural	518639.4045	4463094.26
Agricultural	Agricultural	518689.4045	4463094.26
Agricultural	Agricultural	518739.4045	4463094.26
Agricultural	Agricultural	518789.4045	4463094.26
Agricultural	Agricultural	518839.4045	4463094.26
Other forest	Water bodies	518889.4045	4463094.26
Other forest	Water bodies	518939.4045	4463094.26
Cork oak	Cork oak	518989.4045	4463094.26
Cork oak	Cork oak	519039.4045	4463094.26
Cork oak	Cork oak	519089.4045	4463094.26
Cork oak	Cork oak	519139.4045	4463094.26
Cork oak	Cork oak	519189.4045	4463094.26
Agricultural	Natural pasture	519239.4045	4463094.26
Agricultural	Natural pasture	519289.4045	4463094.26
Agricultural	Natural pasture	519339.4045	4463094.26
Agricultural	Natural pasture	519389.4045	4463094.26
Agricultural	Natural pasture	519439.4045	4463094.26
Agricultural	Natural pasture	519489.4045	4463094.26
Agricultural	Natural pasture	519539.4045	4463094.26
Natural Pasture	Natural pasture	519589.4045	4463094.26
Natural Pasture	Natural pasture	519639.4045	4463094.26
Natural Pasture	Natural pasture	519689.4045	4463094.26
Natural Pasture	Natural pasture	519739.4045	4463094.26
Natural Pasture	Natural pasture	519789.4045	4463094.26
Natural Pasture	Natural pasture	519839.4045	4463094.26
Natural Pasture	Natural pasture	519889.4045	4463094.26
Natural Pasture	Natural pasture	519939.4045	4463094.26
Natural Pasture	Natural pasture	519989.4045	4463094.26
Natural Pasture	Natural pasture	520039.4045	4463094.26
Natural Pasture	Natural pasture	520089.4045	4463094.26
Natural Pasture	Natural pasture	520139.4045	4463094.26
Agricultural	Natural pasture	520189.4045	4463094.26
Natural Pasture	Natural pasture	520239.4045	4463094.26
Natural Pasture	Natural pasture	520289.4045	4463094.26
Natural Pasture	Natural pasture	520339.4045	4463094.26
Natural Pasture	Natural pasture	520389.4045	4463094.26
Natural Pasture	Natural pasture	520439.4045	4463094.26
Other forest	Natural pasture	520489.4045	4463094.26
Other forest	Natural pasture	520539.4045	4463094.26
Agricultural	Natural pasture	520589.4045	4463094.26
Agricultural	Natural pasture	520639.4045	4463094.26
Agricultural	Natural pasture	520689.4045	4463094.26
Agricultural	Natural pasture	520739.4045	4463094.26
Agricultural	Natural pasture	520789.4045	4463094.26
Agricultural	Natural pasture	520839.4045	4463094.26
Agricultural	Natural pasture	520889.4045	4463094.26
Other forest	Natural pasture	520939.4045	4463094.26
Urban	Natural pasture	520989.4045	4463094.26
Agricultural	Natural pasture	521039.4045	4463094.26
Agricultural	Natural pasture	521089.4045	4463094.26
Other forest	Natural pasture	521339.4045	4463094.26
Agricultural	Natural pasture	521389.4045	4463094.26
Agricultural	Natural pasture	521439.4045	4463094.26
Agricultural	Natural pasture	521489.4045	4463094.26
Agricultural	Natural pasture	521539.4045	4463094.26
Agricultural	Natural pasture	521589.4045	4463094.26
Agricultural	Natural pasture	521639.4045	4463094.26
Agricultural	Natural pasture	521689.4045	4463094.26
Agricultural	Natural pasture	521739.4045	4463094.26
Agricultural	Natural pasture	521789.4045	4463094.26
Agricultural	Natural pasture	521839.4045	4463094.26
Agricultural	Natural pasture	521889.4045	4463094.26
Other forest	Natural pasture	521939.4045	4463094.26
Urban	Natural pasture	521989.4045	4463094.26
Agricultural	Natural pasture	514789.4045	4463144.26
Agricultural	Natural pasture	514839.4045	4463144.26
Agricultural	Natural pasture	514889.4045	4463144.26
Agricultural	Natural pasture	514939.4045	4463144.26
Urban	Cork oak	514989.4045	4463144.26
Cork oak	Cork oak	515039.4045	4463144.26
Cork oak	Natural pasture	515089.4045	4463144.26
Cork oak	Cork oak	515139.4045	4463144.26
Cork oak	Natural pasture	515189.4045	4463144.26
Cork oak	Natural pasture	515239.4045	4463144.26
Cork oak	Cork oak	515289.4045	4463144.26
Cork oak	Cork oak	515339.4045	4463144.26
Cork oak	Cork oak	515389.4045	4463144.26
Cork oak	Cork oak	515439.4045	4463144.26
Cork oak	Cork oak	515489.4045	4463144.26
Cork oak	Cork oak	515539.4045	4463144.26
Cork oak	Natural pasture	515589.4045	4463144.26
Cork oak	Natural pasture	515639.4045	4463144.26
Cork oak	Natural pasture	515689.4045	4463144.26
Other forest	Cork oak	515739.4045	4463144.26
Other forest	Cork oak	515789.4045	4463144.26
Other forest	Cork oak	515839.4045	4463144.26
Other forest	Cork oak	515889.4045	4463144.26
Other forest	Cork oak	515939.4045	4463144.26
Other forest	Cork oak	515989.4045	4463144.26
Agricultural	Cork oak	516039.4045	4463144.26
Agricultural	Cork oak	516089.4045	4463144.26
Cork oak	Other forest	516139.4045	4463144.26
Other forest	Cork oak	516189.4045	4463144.26
Other forest	Cork oak	516239.4045	4463144.26
Other forest	Cork oak	516289.4045	4463144.26
Agricultural	Cork oak	516339.4045	4463144.26
Cork oak	Other forest	516389.4045	4463144.26
Cork oak	Other forest	516439.4045	4463144.26
Cork oak	Other forest	516489.4045	4463144.26
Agricultural	Natural pasture	516539.4045	4463144.26
Agricultural	Natural pasture	516589.4045	4463144.26
Agricultural	Natural pasture	516639.4045	4463144.26
Agricultural	Natural pasture	516689.4045	4463144.26
Cork oak	Natural pasture	516739.4045	4463144.26
Cork oak	Natural pasture	516789.4045	4463144.26
Cork oak	Natural pasture	516839.4045	4463144.26
Cork oak	Natural pasture	516889.4045	4463144.26
Other forest	Natural pasture	516939.4045	4463144.26
Other forest	Natural pasture	516989.4045	4463144.26
Other forest	Natural pasture	517039.4045	4463144.26
Other forest	Natural pasture	517089.4045	4463144.26
Other forest	Natural pasture	517139.4045	4463144.26
Other forest	Natural pasture	517189.4045	4463144.26
Other forest	Natural pasture	517239.4045	4463144.26
Agricultural	Natural pasture	517289.4045	4463144.26
Other forest	Natural pasture	517339.4045	4463144.26
Other forest	Natural pasture	517389.4045	4463144.26
Other forest	Natural pasture	517439.4045	4463144.26
Other forest	Natural pasture	517489.4045	4463144.26
Other forest	Natural pasture	517539.4045	4463144.26
Other forest	Natural pasture	517589.4045	4463144.26
Other forest	Natural pasture	517639.4045	4463144.26
Other forest	Natural pasture	517689.4045	4463144.26
Other forest	Natural pasture	517739.4045	4463144.26
Other forest	Natural pasture	517789.4045	4463144.26
Agricultural	Natural pasture	517839.4045	4463144.26
Agricultural	Natural pasture	517889.4045	4463144.26
Agricultural	Natural pasture	517939.4045	4463144.26
Agricultural	Natural pasture	517989.4045	4463144.26
Agricultural	Natural pasture	518039.4045	4463144.26
Agricultural	Natural pasture	518089.4045	4463144.26
Agricultural	Natural pasture	518139.4045	4463144.26
Agricultural	Natural pasture	518189.4045	4463144.26
Agricultural	Natural pasture	518239.4045	4463144.26
Agricultural	Natural pasture	518289.4045	4463144.26
Agricultural	Natural pasture	518339.4045	4463144.26
Cork oak	Natural pasture	518389.4045	4463144.26
Cork oak	Natural pasture	518439.4045	4463144.26
Cork oak	Natural pasture	518489.4045	4463144.26
Agricultural	Natural pasture	518539.4045	4463144.26
Agricultural	Agricultural	518589.4045	4463144.26
Agricultural	Agricultural	518639.4045	4463144.26
Agricultural	Agricultural	518689.4045	4463144.26
Agricultural	Agricultural	518739.4045	4463144.26
Agricultural	Agricultural	518789.4045	4463144.26
Agricultural	Natural pasture	518839.4045	4463144.26
Other forest	Water bodies	518889.4045	4463144.26
Cork oak	Cork oak	518939.4045	4463144.26
Cork oak	Cork oak	518989.4045	4463144.26
Cork oak	Cork oak	519039.4045	4463144.26
Cork oak	Cork oak	519089.4045	4463144.26
Cork oak	Cork oak	519139.4045	4463144.26
Cork oak	Cork oak	519189.4045	4463144.26
Cork oak	Natural pasture	519239.4045	4463144.26
Agricultural	Natural pasture	519289.4045	4463144.26
Agricultural	Natural pasture	519339.4045	4463144.26
Agricultural	Natural pasture	519389.4045	4463144.26
Agricultural	Natural pasture	519439.4045	4463144.26
Agricultural	Natural pasture	519489.4045	4463144.26
Agricultural	Natural pasture	519539.4045	4463144.26
Agricultural	Natural pasture	519589.4045	4463144.26
Agricultural	Natural pasture	519639.4045	4463144.26
Natural Pasture	Natural pasture	519689.4045	4463144.26
Natural Pasture	Natural pasture	519739.4045	4463144.26
Natural Pasture	Natural pasture	519789.4045	4463144.26
Natural Pasture	Natural pasture	519839.4045	4463144.26
Natural Pasture	Natural pasture	519889.4045	4463144.26
Natural Pasture	Natural pasture	519939.4045	4463144.26
Natural Pasture	Natural pasture	519989.4045	4463144.26
Natural Pasture	Natural pasture	520039.4045	4463144.26
Natural Pasture	Natural pasture	520089.4045	4463144.26
Agricultural	Natural pasture	520139.4045	4463144.26
Agricultural	Natural pasture	520189.4045	4463144.26
Agricultural	Natural pasture	520239.4045	4463144.26
Natural Pasture	Natural pasture	520289.4045	4463144.26
Natural Pasture	Natural pasture	520339.4045	4463144.26
Natural Pasture	Natural pasture	520389.4045	4463144.26
Natural Pasture	Natural pasture	520439.4045	4463144.26
Other forest	Natural pasture	520489.4045	4463144.26
Other forest	Natural pasture	520539.4045	4463144.26
Other forest	Natural pasture	520589.4045	4463144.26
Agricultural	Natural pasture	520639.4045	4463144.26
Agricultural	Natural pasture	520689.4045	4463144.26
Agricultural	Natural pasture	520739.4045	4463144.26
Agricultural	Natural pasture	520789.4045	4463144.26
Agricultural	Natural pasture	520839.4045	4463144.26
Agricultural	Natural pasture	520889.4045	4463144.26
Other forest	Natural pasture	520939.4045	4463144.26
Other forest	Natural pasture	520989.4045	4463144.26
Other forest	Natural pasture	521039.4045	4463144.26
Other forest	Natural pasture	521089.4045	4463144.26
Other forest	Natural pasture	521139.4045	4463144.26
Other forest	Natural pasture	521189.4045	4463144.26
Other forest	Natural pasture	521239.4045	4463144.26
Other forest	Natural pasture	521339.4045	4463144.26
Urban	Natural pasture	521389.4045	4463144.26
Agricultural	Natural pasture	521439.4045	4463144.26
Agricultural	Natural pasture	521489.4045	4463144.26
Natural Pasture	Natural pasture	521539.4045	4463144.26
Natural Pasture	Natural pasture	521589.4045	4463144.26
Agricultural	Natural pasture	521639.4045	4463144.26
Agricultural	Natural pasture	521689.4045	4463144.26
Agricultural	Natural pasture	521739.4045	4463144.26
Agricultural	Natural pasture	521789.4045	4463144.26
Agricultural	Natural pasture	521839.4045	4463144.26
Agricultural	Natural pasture	521889.4045	4463144.26
Agricultural	Natural pasture	521939.4045	4463144.26
Other forest	Natural pasture	521989.4045	4463144.26
Urban	Natural pasture	522039.4045	4463144.26
Urban	Natural pasture	522089.4045	4463144.26
Urban	Natural pasture	522139.4045	4463144.26
Agricultural	Natural pasture	514789.4045	4463194.26
Agricultural	Natural pasture	514839.4045	4463194.26
Cork oak	Natural pasture	514889.4045	4463194.26
Cork oak	Natural pasture	514939.4045	4463194.26
Other forest	Cork oak	514989.4045	4463194.26
Cork oak	Cork oak	515039.4045	4463194.26
Cork oak	Cork oak	515089.4045	4463194.26
Agricultural	Natural pasture	515139.4045	4463194.26
Agricultural	Natural pasture	515189.4045	4463194.26
Cork oak	Natural pasture	515239.4045	4463194.26
Cork oak	Cork oak	515289.4045	4463194.26
Cork oak	Cork oak	515339.4045	4463194.26
Cork oak	Cork oak	515389.4045	4463194.26
Cork oak	Cork oak	515439.4045	4463194.26
Cork oak	Cork oak	515489.4045	4463194.26
Cork oak	Cork oak	515539.4045	4463194.26
Cork oak	Cork oak	515589.4045	4463194.26
Cork oak	Natural pasture	515639.4045	4463194.26
Cork oak	Natural pasture	515689.4045	4463194.26
Other forest	Cork oak	515739.4045	4463194.26
Other forest	Cork oak	515789.4045	4463194.26
Other forest	Cork oak	515839.4045	4463194.26
Other forest	Cork oak	515889.4045	4463194.26
Other forest	Cork oak	515939.4045	4463194.26
Other forest	Cork oak	515989.4045	4463194.26
Other forest	Cork oak	516039.4045	4463194.26
Agricultural	Cork oak	516089.4045	4463194.26
Agricultural	Other forest	516139.4045	4463194.26
Other forest	Other forest	516189.4045	4463194.26
Other forest	Cork oak	516239.4045	4463194.26
Other forest	Cork oak	516289.4045	4463194.26
Cork oak	Other forest	516339.4045	4463194.26
Cork oak	Other forest	516389.4045	4463194.26
Cork oak	Other forest	516439.4045	4463194.26
Agricultural	Other forest	516489.4045	4463194.26
Agricultural	Natural pasture	516539.4045	4463194.26
Agricultural	Natural pasture	516589.4045	4463194.26
Agricultural	Natural pasture	516639.4045	4463194.26
Cork oak	Natural pasture	516689.4045	4463194.26
Cork oak	Natural pasture	516739.4045	4463194.26
Cork oak	Natural pasture	516789.4045	4463194.26
Cork oak	Natural pasture	516839.4045	4463194.26
Other forest	Natural pasture	516889.4045	4463194.26
Other forest	Natural pasture	516939.4045	4463194.26
Other forest	Natural pasture	516989.4045	4463194.26
Other forest	Natural pasture	517039.4045	4463194.26
Other forest	Natural pasture	517089.4045	4463194.26
Other forest	Natural pasture	517139.4045	4463194.26
Other forest	Natural pasture	517189.4045	4463194.26
Other forest	Natural pasture	517239.4045	4463194.26
Cork oak	Natural pasture	517289.4045	4463194.26
Cork oak	Natural pasture	517339.4045	4463194.26
Cork oak	Natural pasture	517389.4045	4463194.26
Other forest	Natural pasture	517439.4045	4463194.26
Other forest	Natural pasture	517489.4045	4463194.26
Other forest	Natural pasture	517539.4045	4463194.26
Other forest	Natural pasture	517589.4045	4463194.26
Other forest	Natural pasture	517639.4045	4463194.26
Other forest	Natural pasture	517689.4045	4463194.26
Other forest	Natural pasture	517739.4045	4463194.26
Other forest	Natural pasture	517789.4045	4463194.26
Natural Pasture	Natural pasture	517839.4045	4463194.26
Agricultural	Natural pasture	517889.4045	4463194.26
Agricultural	Natural pasture	517939.4045	4463194.26
Agricultural	Natural pasture	517989.4045	4463194.26
Agricultural	Natural pasture	518039.4045	4463194.26
Agricultural	Natural pasture	518089.4045	4463194.26
Other forest	Natural pasture	518139.4045	4463194.26
Other forest	Natural pasture	518189.4045	4463194.26
Cork oak	Natural pasture	518239.4045	4463194.26
Cork oak	Natural pasture	518289.4045	4463194.26
Cork oak	Natural pasture	518339.4045	4463194.26
Cork oak	Natural pasture	518389.4045	4463194.26
Cork oak	Natural pasture	518439.4045	4463194.26
Cork oak	Natural pasture	518489.4045	4463194.26
Cork oak	Natural pasture	518539.4045	4463194.26
Agricultural	Agricultural	518589.4045	4463194.26
Agricultural	Cork oak	518639.4045	4463194.26
Agricultural	Agricultural	518689.4045	4463194.26
Agricultural	Agricultural	518739.4045	4463194.26
Agricultural	Natural pasture	518789.4045	4463194.26
Agricultural	Natural pasture	518839.4045	4463194.26
Other forest	Water bodies	518889.4045	4463194.26
Cork oak	Cork oak	518939.4045	4463194.26
Cork oak	Cork oak	518989.4045	4463194.26
Cork oak	Cork oak	519039.4045	4463194.26
Cork oak	Cork oak	519089.4045	4463194.26
Natural Pasture	Natural pasture	519139.4045	4463194.26
Cork oak	Natural pasture	519189.4045	4463194.26
Cork oak	Natural pasture	519239.4045	4463194.26
Cork oak	Natural pasture	519289.4045	4463194.26
Agricultural	Natural pasture	519339.4045	4463194.26
Agricultural	Natural pasture	519389.4045	4463194.26
Agricultural	Natural pasture	519439.4045	4463194.26
Agricultural	Natural pasture	519489.4045	4463194.26
Agricultural	Natural pasture	519539.4045	4463194.26
Agricultural	Natural pasture	519589.4045	4463194.26
Agricultural	Natural pasture	519639.4045	4463194.26
Agricultural	Natural pasture	519689.4045	4463194.26
Natural Pasture	Natural pasture	519739.4045	4463194.26
Natural Pasture	Natural pasture	519789.4045	4463194.26
Natural Pasture	Natural pasture	519839.4045	4463194.26
Natural Pasture	Natural pasture	519889.4045	4463194.26
Natural Pasture	Natural pasture	519939.4045	4463194.26
Natural Pasture	Natural pasture	519989.4045	4463194.26
Natural Pasture	Natural pasture	520039.4045	4463194.26
Natural Pasture	Natural pasture	520089.4045	4463194.26
Natural Pasture	Natural pasture	520139.4045	4463194.26
Agricultural	Natural pasture	520189.4045	4463194.26
Agricultural	Natural pasture	520239.4045	4463194.26
Agricultural	Natural pasture	520289.4045	4463194.26
Other forest	Natural pasture	520339.4045	4463194.26
Other forest	Natural pasture	520389.4045	4463194.26
Other forest	Natural pasture	520439.4045	4463194.26
Other forest	Natural pasture	520489.4045	4463194.26
Other forest	Natural pasture	520539.4045	4463194.26
Other forest	Natural pasture	520589.4045	4463194.26
Other forest	Natural pasture	520639.4045	4463194.26
Agricultural	Natural pasture	520689.4045	4463194.26
Agricultural	Natural pasture	520739.4045	4463194.26
Agricultural	Natural pasture	520789.4045	4463194.26
Agricultural	Natural pasture	520839.4045	4463194.26
Agricultural	Natural pasture	520889.4045	4463194.26
Agricultural	Natural pasture	520889.4045	4463194.26
Other forest	Natural pasture	520889.4045	4463194.26
Other forest	Natural pasture	520889.4045	4463194.26
Other forest	Natural pasture	520939.4045	4463194.26
Other forest	Natural pasture	520989.4045	4463194.26
Other forest	Natural pasture	521039.4045	4463194.26
Other forest	Natural pasture	521089.4045	4463194.26
Other forest	Natural pasture	521139.4045	4463194.26
Other forest	Natural pasture	521189.4045	4463194.26
Other forest	Natural pasture	521239.4045	4463194.26
Other forest	Natural pasture	521289.4045	4463194.26
Other forest	Natural pasture	521339.4045	4463194.26
Agricultural	Natural pasture	521389.4045	4463194.26
Agricultural	Natural pasture	521439.4045	4463194.26
Agricultural	Natural pasture	521489.4045	4463194.26
Natural Pasture	Natural pasture	521539.4045	4463194.26
Agricultural	Natural pasture	521589.4045	4463194.26
Agricultural	Natural pasture	521639.4045	4463194.26
Agricultural	Natural pasture	521689.4045	4463194.26
Agricultural	Natural pasture	521739.4045	4463194.26
Agricultural	Natural pasture	521789.4045	4463194.26
Agricultural	Natural pasture	521839.4045	4463194.26
Agricultural	Natural pasture	521889.4045	4463194.26
Agricultural	Natural pasture	521939.4045	4463194.26
Urban	Natural pasture	521989.4045	4463194.26
Other forest	Natural pasture	522039.4045	4463194.26
Other forest	Natural pasture	522089.4045	4463194.26
Urban	Natural pasture	522139.4045	4463194.26
Urban	Natural pasture	522189.4045	4463194.26
Agricultural	Natural pasture	514789.4045	4463244.26
Cork oak	Cork oak	514839.4045	4463244.26
Cork oak	Cork oak	514889.4045	4463244.26
Cork oak	Cork oak	514939.4045	4463244.26
Cork oak	Cork oak	514989.4045	4463244.26
Other forest	Cork oak	515039.4045	4463244.26
Cork oak	Cork oak	515089.4045	4463244.26
Cork oak	Cork oak	515139.4045	4463244.26
Cork oak	Cork oak	515189.4045	4463244.26
Cork oak	Cork oak	515239.4045	4463244.26
Cork oak	Cork oak	515289.4045	4463244.26
Cork oak	Cork oak	515339.4045	4463244.26
Cork oak	Cork oak	515389.4045	4463244.26
Cork oak	Cork oak	515439.4045	4463244.26
Cork oak	Cork oak	515489.4045	4463244.26
Cork oak	Cork oak	515539.4045	4463244.26
Cork oak	Cork oak	515589.4045	4463244.26
Cork oak	Natural pasture	515639.4045	4463244.26
Cork oak	Natural pasture	515689.4045	4463244.26
Other forest	Cork oak	515739.4045	4463244.26
Other forest	Cork oak	515789.4045	4463244.26
Other forest	Cork oak	515839.4045	4463244.26
Other forest	Cork oak	515889.4045	4463244.26
Agricultural	Cork oak	515939.4045	4463244.26
Other forest	Cork oak	515989.4045	4463244.26
Other forest	Cork oak	516039.4045	4463244.26
Other forest	Cork oak	516089.4045	4463244.26
Agricultural	Cork oak	516139.4045	4463244.26
Agricultural	Cork oak	516189.4045	4463244.26
Agricultural	Cork oak	516239.4045	4463244.26
Agricultural	Other forest	516289.4045	4463244.26
Agricultural	Other forest	516339.4045	4463244.26
Cork oak	Other forest	516389.4045	4463244.26
Cork oak	Other forest	516439.4045	4463244.26
Cork oak	Other forest	516489.4045	4463244.26
Agricultural	Natural pasture	516539.4045	4463244.26
Agricultural	Natural pasture	516589.4045	4463244.26
Cork oak	Natural pasture	516639.4045	4463244.26
Cork oak	Natural pasture	516689.4045	4463244.26
Cork oak	Natural pasture	516739.4045	4463244.26
Cork oak	Natural pasture	516789.4045	4463244.26
Other forest	Natural pasture	516839.4045	4463244.26
Other forest	Natural pasture	516889.4045	4463244.26
Other forest	Natural pasture	516939.4045	4463244.26
Other forest	Natural pasture	516989.4045	4463244.26
Other forest	Natural pasture	517039.4045	4463244.26
Other forest	Natural pasture	517089.4045	4463244.26
Other forest	Natural pasture	517139.4045	4463244.26
Other forest	Natural pasture	517189.4045	4463244.26
Cork oak	Natural pasture	517239.4045	4463244.26
Cork oak	Natural pasture	517289.4045	4463244.26
Cork oak	Natural pasture	517339.4045	4463244.26
Cork oak	Natural pasture	517389.4045	4463244.26
Cork oak	Natural pasture	517439.4045	4463244.26
Other forest	Natural pasture	517489.4045	4463244.26
Other forest	Natural pasture	517539.4045	4463244.26
Other forest	Natural pasture	517589.4045	4463244.26
Cork oak	Natural pasture	517639.4045	4463244.26
Cork oak	Natural pasture	517689.4045	4463244.26
Cork oak	Natural pasture	517739.4045	4463244.26
Other forest	Natural pasture	517789.4045	4463244.26
Natural Pasture	Natural pasture	517839.4045	4463244.26
Natural Pasture	Natural pasture	517889.4045	4463244.26
Agricultural	Natural pasture	517939.4045	4463244.26
Agricultural	Natural pasture	517989.4045	4463244.26
Agricultural	Natural pasture	518039.4045	4463244.26
Agricultural	Natural pasture	518089.4045	4463244.26
Other forest	Natural pasture	518139.4045	4463244.26
Cork oak	Natural pasture	518189.4045	4463244.26
Cork oak	Cork oak	518239.4045	4463244.26
Cork oak	Cork oak	518289.4045	4463244.26
Cork oak	Natural pasture	518339.4045	4463244.26
Cork oak	Natural pasture	518389.4045	4463244.26
Cork oak	Cork oak	518439.4045	4463244.26
Cork oak	Natural pasture	518489.4045	4463244.26
Cork oak	Natural pasture	518539.4045	4463244.26
Cork oak	Agricultural	518589.4045	4463244.26
Cork oak	Cork oak	518639.4045	4463244.26
Cork oak	Natural pasture	518689.4045	4463244.26
Cork oak	Agricultural	518739.4045	4463244.26
Cork oak	Natural pasture	518789.4045	4463244.26
Agricultural	Natural pasture	518839.4045	4463244.26
Agricultural	Natural pasture	518889.4045	4463244.26
Cork oak	Cork oak	518939.4045	4463244.26
Cork oak	Cork oak	518989.4045	4463244.26
Cork oak	Cork oak	519039.4045	4463244.26
Natural Pasture	Natural pasture	519089.4045	4463244.26
Natural Pasture	Natural pasture	519139.4045	4463244.26
Cork oak	Natural pasture	519189.4045	4463244.26
Cork oak	Natural pasture	519239.4045	4463244.26
Natural Pasture	Natural pasture	519289.4045	4463244.26
Agricultural	Natural pasture	519339.4045	4463244.26
Agricultural	Natural pasture	519389.4045	4463244.26
Agricultural	Natural pasture	519439.4045	4463244.26
Agricultural	Natural pasture	519489.4045	4463244.26
Agricultural	Natural pasture	519539.4045	4463244.26
Agricultural	Natural pasture	519589.4045	4463244.26
Agricultural	Natural pasture	519639.4045	4463244.26
Natural Pasture	Cork oak	519689.4045	4463244.26
Natural Pasture	Cork oak	519739.4045	4463244.26
Natural Pasture	Cork oak	519789.4045	4463244.26
Natural Pasture	Cork oak	519839.4045	4463244.26
Natural Pasture	Natural pasture	519889.4045	4463244.26
Natural Pasture	Natural pasture	519939.4045	4463244.26
Natural Pasture	Natural pasture	519989.4045	4463244.26
Natural Pasture	Natural pasture	520039.4045	4463244.26
Natural Pasture	Natural pasture	520089.4045	4463244.26
Natural Pasture	Natural pasture	520139.4045	4463244.26
Agricultural	Natural pasture	520189.4045	4463244.26
Agricultural	Natural pasture	520239.4045	4463244.26
Agricultural	Natural pasture	520289.4045	4463244.26
Agricultural	Natural pasture	520339.4045	4463244.26
Other forest	Natural pasture	520389.4045	4463244.26
Other forest	Natural pasture	520439.4045	4463244.26
Other forest	Natural pasture	520489.4045	4463244.26
Other forest	Natural pasture	520539.4045	4463244.26
Other forest	Natural pasture	520589.4045	4463244.26
Other forest	Natural pasture	520639.4045	4463244.26
Agricultural	Natural pasture	520689.4045	4463244.26
Agricultural	Natural pasture	520739.4045	4463244.26
Agricultural	Natural pasture	520789.4045	4463244.26
Agricultural	Natural pasture	520839.4045	4463244.26
Agricultural	Natural pasture	520889.4045	4463244.26
Other forest	Natural pasture	520939.4045	4463244.26
Other forest	Natural pasture	520989.4045	4463244.26
Other forest	Natural pasture	521039.4045	4463244.26
Other forest	Natural pasture	521089.4045	4463244.26
Other forest	Natural pasture	521139.4045	4463244.26
Other forest	Natural pasture	521189.4045	4463244.26
Other forest	Natural pasture	521239.4045	4463244.26
Other forest	Natural pasture	521289.4045	4463244.26
Other forest	Natural pasture	521339.4045	4463244.26
Agricultural	Natural pasture	521389.4045	4463244.26
Natural Pasture	Natural pasture	521439.4045	4463244.26
Natural Pasture	Natural pasture	521489.4045	4463244.26
Agricultural	Natural pasture	521539.4045	4463244.26
Agricultural	Natural pasture	521589.4045	4463244.26
Agricultural	Natural pasture	521639.4045	4463244.26
Agricultural	Natural pasture	521689.4045	4463244.26
Agricultural	Natural pasture	521739.4045	4463244.26
Agricultural	Natural pasture	521789.4045	4463244.26
Agricultural	Natural pasture	521839.4045	4463244.26
Agricultural	Natural pasture	521889.4045	4463244.26
Other forest	Natural pasture	521939.4045	4463244.26
Agricultural	Natural pasture	521989.4045	4463244.26
Agricultural	Natural pasture	522039.4045	4463244.26
Agricultural	Natural pasture	522089.4045	4463244.26
Other forest	Natural pasture	522139.4045	4463244.26
Other forest	Natural pasture	522189.4045	4463244.26
Urban	Natural pasture	522239.4045	4463244.26
Urban	Natural pasture	522289.4045	4463244.26
Cork oak	Cork oak	514789.4045	4463294.26
Cork oak	Cork oak	514839.4045	4463294.26
Cork oak	Cork oak	514889.4045	4463294.26
Cork oak	Cork oak	514939.4045	4463294.26
Cork oak	Cork oak	514989.4045	4463294.26
Cork oak	Cork oak	515039.4045	4463294.26
Other forest	Cork oak	515089.4045	4463294.26
Cork oak	Cork oak	515139.4045	4463294.26
Cork oak	Cork oak	515189.4045	4463294.26
Cork oak	Cork oak	515239.4045	4463294.26
Cork oak	Cork oak	515289.4045	4463294.26
Cork oak	Cork oak	515339.4045	4463294.26
Cork oak	Cork oak	515389.4045	4463294.26
Cork oak	Cork oak	515439.4045	4463294.26
Cork oak	Cork oak	515489.4045	4463294.26
Cork oak	Cork oak	515539.4045	4463294.26
Cork oak	Cork oak	515589.4045	4463294.26
Cork oak	Natural pasture	515639.4045	4463294.26
Cork oak	Natural pasture	515689.4045	4463294.26
Cork oak	Natural pasture	515739.4045	4463294.26
Other forest	Cork oak	515789.4045	4463294.26
Other forest	Cork oak	515839.4045	4463294.26
Other forest	Cork oak	515889.4045	4463294.26
Other forest	Cork oak	515939.4045	4463294.26
Other forest	Cork oak	515989.4045	4463294.26
Other forest	Cork oak	516039.4045	4463294.26
Other forest	Cork oak	516089.4045	4463294.26
Agricultural	Cork oak	516139.4045	4463294.26
Agricultural	Cork oak	516189.4045	4463294.26
Agricultural	Cork oak	516239.4045	4463294.26
Agricultural	Other forest	516289.4045	4463294.26
Agricultural	Other forest	516339.4045	4463294.26
Other forest	Other forest	516389.4045	4463294.26
Other forest	Other forest	516439.4045	4463294.26
Cork oak	Other forest	516489.4045	4463294.26
Agricultural	Natural pasture	516539.4045	4463294.26
Agricultural	Natural pasture	516589.4045	4463294.26
Cork oak	Cork oak	516639.4045	4463294.26
Cork oak	Natural pasture	516689.4045	4463294.26
Cork oak	Natural pasture	516739.4045	4463294.26
Cork oak	Natural pasture	516789.4045	4463294.26
Cork oak	Natural pasture	516839.4045	4463294.26
Other forest	Natural pasture	516889.4045	4463294.26
Other forest	Natural pasture	516939.4045	4463294.26
Other forest	Natural pasture	516989.4045	4463294.26
Other forest	Natural pasture	517039.4045	4463294.26
Other forest	Natural pasture	517089.4045	4463294.26
Other forest	Natural pasture	517139.4045	4463294.26
Other forest	Natural pasture	517189.4045	4463294.26
Other forest	Natural pasture	517239.4045	4463294.26
Cork oak	Natural pasture	517289.4045	4463294.26
Cork oak	Natural pasture	517339.4045	4463294.26
Cork oak	Natural pasture	517389.4045	4463294.26
Cork oak	Natural pasture	517439.4045	4463294.26
Cork oak	Natural pasture	517489.4045	4463294.26
Other forest	Natural pasture	517539.4045	4463294.26
Cork oak	Natural pasture	517589.4045	4463294.26
Cork oak	Natural pasture	517639.4045	4463294.26
Cork oak	Natural pasture	517689.4045	4463294.26
Cork oak	Natural pasture	517739.4045	4463294.26
Other forest	Natural pasture	517789.4045	4463294.26
Natural Pasture	Natural pasture	517839.4045	4463294.26
Natural Pasture	Natural pasture	517889.4045	4463294.26
Natural Pasture	Natural pasture	517939.4045	4463294.26
Natural Pasture	Natural pasture	517989.4045	4463294.26
Agricultural	Natural pasture	518039.4045	4463294.26
Agricultural	Natural pasture	518089.4045	4463294.26
Other forest	Natural pasture	518139.4045	4463294.26
Cork oak	Natural pasture	518189.4045	4463294.26
Cork oak	Cork oak	518239.4045	4463294.26
Cork oak	Cork oak	518289.4045	4463294.26
Cork oak	Natural pasture	518339.4045	4463294.26
Cork oak	Natural pasture	518389.4045	4463294.26
Cork oak	Cork oak	518439.4045	4463294.26
Cork oak	Natural pasture	518489.4045	4463294.26
Cork oak	Natural pasture	518539.4045	4463294.26
Cork oak	Cork oak	518589.4045	4463294.26
Cork oak	Cork oak	518639.4045	4463294.26
Cork oak	Natural pasture	518689.4045	4463294.26
Cork oak	Natural pasture	518739.4045	4463294.26
Cork oak	Natural pasture	518789.4045	4463294.26
Cork oak	Natural pasture	518839.4045	4463294.26
Agricultural	Natural pasture	518889.4045	4463294.26
Cork oak	Cork oak	518939.4045	4463294.26
Cork oak	Cork oak	518989.4045	4463294.26
Natural Pasture	Cork oak	519039.4045	4463294.26
Natural Pasture	Cork oak	519089.4045	4463294.26
Natural Pasture	Natural pasture	519139.4045	4463294.26
Natural Pasture	Natural pasture	519189.4045	4463294.26
Natural Pasture	Natural pasture	519239.4045	4463294.26
Natural Pasture	Natural pasture	519289.4045	4463294.26
Agricultural	Natural pasture	519339.4045	4463294.26
Agricultural	Natural pasture	519389.4045	4463294.26
Agricultural	Natural pasture	519439.4045	4463294.26
Agricultural	Natural pasture	519489.4045	4463294.26
Agricultural	Natural pasture	519539.4045	4463294.26
Agricultural	Natural pasture	519589.4045	4463294.26
Agricultural	Natural pasture	519639.4045	4463294.26
Natural Pasture	Cork oak	519689.4045	4463294.26
Natural Pasture	Cork oak	519739.4045	4463294.26
Natural Pasture	Cork oak	519789.4045	4463294.26
Natural Pasture	Cork oak	519839.4045	4463294.26
Natural Pasture	Cork oak	519889.4045	4463294.26
Natural Pasture	Cork oak	519939.4045	4463294.26
Natural Pasture	Natural pasture	519989.4045	4463294.26
Natural Pasture	Natural pasture	520039.4045	4463294.26
Natural Pasture	Natural pasture	520089.4045	4463294.26
Natural Pasture	Natural pasture	520139.4045	4463294.26
Natural Pasture	Natural pasture	520189.4045	4463294.26
Agricultural	Natural pasture	520239.4045	4463294.26
Agricultural	Natural pasture	520289.4045	4463294.26
Agricultural	Natural pasture	520339.4045	4463294.26
Agricultural	Natural pasture	520389.4045	4463294.26
Agricultural	Natural pasture	520439.4045	4463294.26
Other forest	Natural pasture	520489.4045	4463294.26
Other forest	Natural pasture	520539.4045	4463294.26
Other forest	Natural pasture	520589.4045	4463294.26
Other forest	Natural pasture	520639.4045	4463294.26
Other forest	Natural pasture	520689.4045	4463294.26
Other forest	Natural pasture	520739.4045	4463294.26
Agricultural	Natural pasture	520789.4045	4463294.26
Agricultural	Natural pasture	520839.4045	4463294.26
Agricultural	Natural pasture	520889.4045	4463294.26
Agricultural	Natural pasture	520889.4045	4463294.26
Other forest	Natural pasture	520889.4045	4463294.26
Other forest	Natural pasture	520889.4045	4463294.26
Other forest	Natural pasture	520939.4045	4463294.26
Other forest	Natural pasture	520989.4045	4463294.26
Other forest	Natural pasture	521039.4045	4463294.26
Other forest	Natural pasture	521089.4045	4463294.26
Other forest	Natural pasture	521139.4045	4463294.26
Other forest	Natural pasture	521189.4045	4463294.26
Other forest	Natural pasture	521239.4045	4463294.26
Other forest	Natural pasture	521289.4045	4463294.26
Other forest	Natural pasture	521339.4045	4463294.26
Other forest	Natural pasture	521389.4045	4463294.26
Other forest	Natural pasture	521439.4045	4463294.26
Other forest	Natural pasture	521489.4045	4463294.26
Agricultural	Natural pasture	521539.4045	4463294.26
Agricultural	Natural pasture	521589.4045	4463294.26
Agricultural	Natural pasture	521639.4045	4463294.26
Agricultural	Natural pasture	521689.4045	4463294.26
Agricultural	Natural pasture	521739.4045	4463294.26
Agricultural	Natural pasture	521789.4045	4463294.26
Agricultural	Natural pasture	521839.4045	4463294.26
Agricultural	Natural pasture	521889.4045	4463294.26
Agricultural	Natural pasture	521939.4045	4463294.26
Agricultural	Natural pasture	521989.4045	4463294.26
Urban	Urban	522039.4045	4463294.26
Agricultural	Natural pasture	522089.4045	4463294.26
Agricultural	Natural pasture	522139.4045	4463294.26
Agricultural	Natural pasture	522189.4045	4463294.26
Natural Pasture	Natural pasture	522239.4045	4463294.26
Natural Pasture	Natural pasture	522289.4045	4463294.26
Urban	Natural pasture	522339.4045	4463294.26
Urban	Natural pasture	522389.4045	4463294.26
Cork oak	Cork oak	514839.4045	4463344.26
Cork oak	Cork oak	514889.4045	4463344.26
Agricultural	Cork oak	514939.4045	4463344.26
Urban	Cork oak	514989.4045	4463344.26
Agricultural	Cork oak	515039.4045	4463344.26
Agricultural	Cork oak	515089.4045	4463344.26
Other forest	Cork oak	515139.4045	4463344.26
Other forest	Cork oak	515189.4045	4463344.26
Cork oak	Cork oak	515239.4045	4463344.26
Cork oak	Cork oak	515289.4045	4463344.26
Cork oak	Cork oak	515339.4045	4463344.26
Cork oak	Cork oak	515389.4045	4463344.26
Cork oak	Cork oak	515439.4045	4463344.26
Cork oak	Cork oak	515489.4045	4463344.26
Cork oak	Cork oak	515539.4045	4463344.26
Cork oak	Natural pasture	515589.4045	4463344.26
Agricultural	Natural pasture	515639.4045	4463344.26
Cork oak	Natural pasture	515689.4045	4463344.26
Cork oak	Natural pasture	515739.4045	4463344.26
Other forest	Other forest	515789.4045	4463344.26
Cork oak	Other forest	515839.4045	4463344.26
Cork oak	Other forest	515889.4045	4463344.26
Cork oak	Other forest	515939.4045	4463344.26
Other forest	Cork oak	515989.4045	4463344.26
Other forest	Cork oak	516039.4045	4463344.26
Other forest	Cork oak	516089.4045	4463344.26
Agricultural	Cork oak	516139.4045	4463344.26
Agricultural	Cork oak	516189.4045	4463344.26
Agricultural	Cork oak	516239.4045	4463344.26
Agricultural	Other forest	516289.4045	4463344.26
Other forest	Other forest	516339.4045	4463344.26
Other forest	Other forest	516389.4045	4463344.26
Other forest	Other forest	516439.4045	4463344.26
Cork oak	Other forest	516489.4045	4463344.26
Other forest	Other forest	516539.4045	4463344.26
Other forest	Cork oak	516589.4045	4463344.26
Cork oak	Cork oak	516639.4045	4463344.26
Agricultural	Natural pasture	516689.4045	4463344.26
Agricultural	Natural pasture	516739.4045	4463344.26
Cork oak	Natural pasture	516789.4045	4463344.26
Cork oak	Natural pasture	516839.4045	4463344.26
Other forest	Natural pasture	516889.4045	4463344.26
Other forest	Natural pasture	516939.4045	4463344.26
Other forest	Natural pasture	516989.4045	4463344.26
Other forest	Natural pasture	517039.4045	4463344.26
Other forest	Natural pasture	517089.4045	4463344.26
Other forest	Natural pasture	517139.4045	4463344.26
Other forest	Natural pasture	517189.4045	4463344.26
Other forest	Natural pasture	517239.4045	4463344.26
Cork oak	Natural pasture	517289.4045	4463344.26
Cork oak	Natural pasture	517339.4045	4463344.26
Cork oak	Natural pasture	517389.4045	4463344.26
Cork oak	Natural pasture	517439.4045	4463344.26
Cork oak	Natural pasture	517489.4045	4463344.26
Other forest	Natural pasture	517539.4045	4463344.26
Cork oak	Natural pasture	517589.4045	4463344.26
Cork oak	Natural pasture	517639.4045	4463344.26
Cork oak	Natural pasture	517689.4045	4463344.26
Cork oak	Natural pasture	517739.4045	4463344.26
Cork oak	Natural pasture	517789.4045	4463344.26
Natural Pasture	Natural pasture	517839.4045	4463344.26
Natural Pasture	Natural pasture	517889.4045	4463344.26
Natural Pasture	Natural pasture	517939.4045	4463344.26
Natural Pasture	Natural pasture	517989.4045	4463344.26
Natural Pasture	Natural pasture	518039.4045	4463344.26
Agricultural	Natural pasture	518089.4045	4463344.26
Cork oak	Natural pasture	518139.4045	4463344.26
Cork oak	Cork oak	518189.4045	4463344.26
Cork oak	Cork oak	518239.4045	4463344.26
Cork oak	Cork oak	518289.4045	4463344.26
Cork oak	Natural pasture	518339.4045	4463344.26
Cork oak	Cork oak	518389.4045	4463344.26
Cork oak	Cork oak	518439.4045	4463344.26
Cork oak	Cork oak	518489.4045	4463344.26
Cork oak	Cork oak	518539.4045	4463344.26
Cork oak	Cork oak	518589.4045	4463344.26
Cork oak	Cork oak	518639.4045	4463344.26
Cork oak	Natural pasture	518689.4045	4463344.26
Cork oak	Natural pasture	518739.4045	4463344.26
Cork oak	Natural pasture	518789.4045	4463344.26
Agricultural	Natural pasture	518839.4045	4463344.26
Agricultural	Cork oak	518889.4045	4463344.26
Cork oak	Cork oak	518939.4045	4463344.26
Cork oak	Cork oak	518989.4045	4463344.26
Cork oak	Cork oak	519039.4045	4463344.26
Natural Pasture	Natural pasture	519089.4045	4463344.26
Natural Pasture	Cork oak	519139.4045	4463344.26
Natural Pasture	Cork oak	519189.4045	4463344.26
Natural Pasture	Natural pasture	519239.4045	4463344.26
Agricultural	Natural pasture	519289.4045	4463344.26
Agricultural	Natural pasture	519339.4045	4463344.26
Agricultural	Natural pasture	519389.4045	4463344.26
Agricultural	Natural pasture	519439.4045	4463344.26
Agricultural	Natural pasture	519489.4045	4463344.26
Agricultural	Natural pasture	519539.4045	4463344.26
Natural Pasture	Natural pasture	519589.4045	4463344.26
Natural Pasture	Cork oak	519639.4045	4463344.26
Natural Pasture	Cork oak	519689.4045	4463344.26
Natural Pasture	Cork oak	519739.4045	4463344.26
Natural Pasture	Cork oak	519789.4045	4463344.26
Natural Pasture	Cork oak	519839.4045	4463344.26
Natural Pasture	Cork oak	519889.4045	4463344.26
Natural Pasture	Cork oak	519939.4045	4463344.26
Natural Pasture	Natural pasture	519989.4045	4463344.26
Natural Pasture	Natural pasture	520039.4045	4463344.26
Natural Pasture	Natural pasture	520089.4045	4463344.26
Natural Pasture	Agricultural	520139.4045	4463344.26
Natural Pasture	Agricultural	520189.4045	4463344.26
Agricultural	Agricultural	520239.4045	4463344.26
Agricultural	Natural pasture	520289.4045	4463344.26
Agricultural	Natural pasture	520339.4045	4463344.26
Agricultural	Natural pasture	520389.4045	4463344.26
Other forest	Natural pasture	520439.4045	4463344.26
Other forest	Natural pasture	520489.4045	4463344.26
Other forest	Natural pasture	520539.4045	4463344.26
Other forest	Natural pasture	520589.4045	4463344.26
Other forest	Natural pasture	520639.4045	4463344.26
Other forest	Natural pasture	520689.4045	4463344.26
Other forest	Natural pasture	520739.4045	4463344.26
Agricultural	Natural pasture	520789.4045	4463344.26
Agricultural	Natural pasture	520839.4045	4463344.26
Agricultural	Natural pasture	520889.4045	4463344.26
Agricultural	Natural pasture	520889.4045	4463344.26
Other forest	Natural pasture	520889.4045	4463344.26
Other forest	Natural pasture	520889.4045	4463344.26
Other forest	Natural pasture	520939.4045	4463344.26
Other forest	Natural pasture	520989.4045	4463344.26
Other forest	Natural pasture	521039.4045	4463344.26
Other forest	Natural pasture	521089.4045	4463344.26
Other forest	Natural pasture	521139.4045	4463344.26
Other forest	Natural pasture	521189.4045	4463344.26
Other forest	Natural pasture	521239.4045	4463344.26
Other forest	Natural pasture	521289.4045	4463344.26
Other forest	Natural pasture	521339.4045	4463344.26
Other forest	Natural pasture	521389.4045	4463344.26
Other forest	Natural pasture	521439.4045	4463344.26
Other forest	Natural pasture	521489.4045	4463344.26
Agricultural	Natural pasture	521539.4045	4463344.26
Agricultural	Natural pasture	521589.4045	4463344.26
Agricultural	Natural pasture	521639.4045	4463344.26
Agricultural	Natural pasture	521689.4045	4463344.26
Agricultural	Natural pasture	521739.4045	4463344.26
Agricultural	Natural pasture	521789.4045	4463344.26
Agricultural	Natural pasture	521839.4045	4463344.26
Agricultural	Natural pasture	521889.4045	4463344.26
Agricultural	Natural pasture	521939.4045	4463344.26
Agricultural	Urban	521989.4045	4463344.26
Urban	Urban	522039.4045	4463344.26
Agricultural	Natural pasture	522089.4045	4463344.26
Agricultural	Natural pasture	522139.4045	4463344.26
Natural Pasture	Natural pasture	522189.4045	4463344.26
Natural Pasture	Natural pasture	522239.4045	4463344.26
Natural Pasture	Natural pasture	522289.4045	4463344.26
Natural Pasture	Natural pasture	522339.4045	4463344.26
Natural Pasture	Natural pasture	522389.4045	4463344.26
Urban	Natural pasture	522439.4045	4463344.26
Urban	Natural pasture	522489.4045	4463344.26
Agricultural	Cork oak	514939.4045	4463394.26
Agricultural	Natural pasture	514989.4045	4463394.26
Cork oak	Natural pasture	515039.4045	4463394.26
Agricultural	Natural pasture	515089.4045	4463394.26
Agricultural	Cork oak	515139.4045	4463394.26
Other forest	Cork oak	515189.4045	4463394.26
Other forest	Cork oak	515239.4045	4463394.26
Other forest	Cork oak	515289.4045	4463394.26
Cork oak	Cork oak	515339.4045	4463394.26
Cork oak	Cork oak	515389.4045	4463394.26
Cork oak	Cork oak	515439.4045	4463394.26
Cork oak	Cork oak	515489.4045	4463394.26
Cork oak	Natural pasture	515539.4045	4463394.26
Cork oak	Natural pasture	515589.4045	4463394.26
Agricultural	Natural pasture	515639.4045	4463394.26
Agricultural	Natural pasture	515689.4045	4463394.26
Other forest	Other forest	515739.4045	4463394.26
Cork oak	Other forest	515789.4045	4463394.26
Cork oak	Other forest	515839.4045	4463394.26
Cork oak	Other forest	515889.4045	4463394.26
Cork oak	Other forest	515939.4045	4463394.26
Cork oak	Other forest	515989.4045	4463394.26
Other forest	Cork oak	516039.4045	4463394.26
Other forest	Cork oak	516089.4045	4463394.26
Other forest	Cork oak	516139.4045	4463394.26
Other forest	Cork oak	516189.4045	4463394.26
Cork oak	Other forest	516239.4045	4463394.26
Cork oak	Other forest	516289.4045	4463394.26
Other forest	Other forest	516339.4045	4463394.26
Other forest	Other forest	516389.4045	4463394.26
Other forest	Other forest	516439.4045	4463394.26
Cork oak	Other forest	516489.4045	4463394.26
Other forest	Other forest	516539.4045	4463394.26
Cork oak	Cork oak	516589.4045	4463394.26
Cork oak	Cork oak	516639.4045	4463394.26
Cork oak	Cork oak	516689.4045	4463394.26
Cork oak	Natural pasture	516739.4045	4463394.26
Cork oak	Cork oak	516789.4045	4463394.26
Cork oak	Cork oak	516839.4045	4463394.26
Other forest	Natural pasture	516889.4045	4463394.26
Other forest	Natural pasture	516939.4045	4463394.26
Other forest	Natural pasture	516989.4045	4463394.26
Other forest	Natural pasture	517039.4045	4463394.26
Other forest	Natural pasture	517089.4045	4463394.26
Other forest	Natural pasture	517139.4045	4463394.26
Other forest	Natural pasture	517189.4045	4463394.26
Other forest	Natural pasture	517239.4045	4463394.26
Cork oak	Natural pasture	517289.4045	4463394.26
Cork oak	Natural pasture	517339.4045	4463394.26
Cork oak	Natural pasture	517389.4045	4463394.26
Cork oak	Natural pasture	517439.4045	4463394.26
Cork oak	Natural pasture	517489.4045	4463394.26
Other forest	Natural pasture	517539.4045	4463394.26
Cork oak	Natural pasture	517589.4045	4463394.26
Cork oak	Natural pasture	517639.4045	4463394.26
Cork oak	Natural pasture	517689.4045	4463394.26
Cork oak	Natural pasture	517739.4045	4463394.26
Cork oak	Natural pasture	517789.4045	4463394.26
Natural Pasture	Natural pasture	517839.4045	4463394.26
Natural Pasture	Natural pasture	517889.4045	4463394.26
Natural Pasture	Natural pasture	517939.4045	4463394.26
Natural Pasture	Natural pasture	517989.4045	4463394.26
[truncated: 38,549 more rows]
